# Supplementary material for: A Study on the Changing Law of Bacterial Communities in the Milk of Bactrian Camels with Subclinical Mastitis
Source: Microorganisms. 2025 Jun 15;13(6):1394. doi: 10.3390/microorganisms13061394 (PMC12196136; doi:10.3390/microorganisms13061394)
Supplement: Supplementary file 1 [file microorganisms-13-01394-s001.zip]

Archive with 5 entries (5 files):
- Table S1 Statistics of data quality control results .xls
- Table S2 Relative abundance of species at the phylum level.xls
- Table S3 Relative abundance of species at the genus level.xls
- Table S4 Species-level relative abundance.xls
- Table S5 alpha diversity index statistics.xls
