# Supplementary material for: A Study on the Changing Law of Bacterial Communities in the Milk of Bactrian Camels with Subclinical Mastitis
Source: Microorganisms. 2025 Jun 15;13(6):1394. doi: 10.3390/microorganisms13061394 (PMC12196136; doi:10.3390/microorganisms13061394)
Supplement: Supplementary file 1 [file microorganisms-13-01394-s001.zip › Table S1 Statistics of data quality control results .xls]

## Sheet: Sheet1
Table S1 Statistics of data quality control results
Breeding status	Sample	RawPE	Combined	Qualified	Nochime	Base(nt)	Avglen(nt)	GC	Q20	Q30
Bactrian camel in Jimunai County	A mastitis 1	103828	102144	100522	96289	40087330	416.32	0.5317	0.9849	0.9493
	A mastitis2	103043	99587	98092	92969	38901162	418.43	0.5383	0.9864	0.9532
	A mastitis3	107675	106985	105286	74676	31367926	420.05	0.5406	0.987	0.9551
	A mastitis4	104440	103765	102108	97186	41274329	424.69	0.5163	0.9854	0.9497
	A mastitis5	103162	102386	101035	99206	41801876	421.36	0.531	0.9847	0.9479
	A health1	105799	104445	102487	97634	40769860	417.58	0.5394	0.9827	0.9432
	A health2	104865	103898	102275	96823	40385842	417.11	0.5452	0.9854	0.9504
	A health3	102972	102355	100916	95195	39817530	418.27	0.5402	0.9862	0.9527
Bactrian camel in Keping County	K mastitis1	111511	110644	108988	102534	42831486	417.73	0.5303	0.986	0.9514
	K mastitis2	94446	92575	90924	83239	34979579	420.23	0.5244	0.9856	0.9503
	K mastitis3	68533	67971	66937	64070	26951896	420.66	0.5237	0.9859	0.9513
	K mastitis4	111576	110897	109360	100425	41823334	416.46	0.5276	0.9863	0.9529
	K mastitis5	110969	110179	108387	95040	39602930	416.7	0.5346	0.9854	0.9506
	K health1	119944	119171	117552	112819	47947700	425	0.5309	0.9868	0.9544
	K health2	58426	57920	57065	55158	23096081	418.73	0.5484	0.9872	0.9551
	K health3	103849	103110	101455	98121	41527268	423.23	0.5207	0.9853	0.9493
