# Supplementary material for: A Study on the Changing Law of Bacterial Communities in the Milk of Bactrian Camels with Subclinical Mastitis
Source: Microorganisms. 2025 Jun 15;13(6):1394. doi: 10.3390/microorganisms13061394 (PMC12196136; doi:10.3390/microorganisms13061394)
Supplement: Supplementary file 1 [file microorganisms-13-01394-s001.zip › Table S2 Relative abundance of species at the phylum level.xls]

## Sheet: featureTable.group.p.relative
Taxonomy	A mastitis	A health	K mastitis	K health
Proteobacteria	0.365284	0.374554	0.379769	0.430765
Firmicutes	0.304283	0.324404	0.390873	0.279108
Actinobacteriota	0.1246	0.12823	0.084924	0.13958
Bacteroidota	0.137453	0.11675	0.106245	0.10592
Cyanobacteria	0.01434	0.014342	0.006576	0.003926
Euryarchaeota	0.002823	0.001765	0.004435	0.010033
Chloroflexi	0.008083	0.00647	0.000549	0.001226
Fibrobacterota	0.000479	0.000707	0.00387	0.005198
Spirochaetota	0.002075	0.001888	0.005813	0.005347
Thermotogota	0.002422	0.002187	0.000183	0.000318
Gemmatimonadota	0.004061	0.002031	8.2e-05	6e-06
Campylobacterota	0.00308	0.00074	0.00058	0.00048
Verrucomicrobiota	0.00505	0.003102	0.002309	0.002064
Fusobacteriota	0.00167	0.002914	0.00299	0.002323
Acidobacteriota	0.002601	0.001317	3.9e-05	0.000422
Desulfobacterota	0.002243	0.002777	0.001001	0.001097
Patescibacteria	0.002461	0.002193	0.003504	0.001291
Deinococcota	0.001581	0.001467	0.00014	0.000785
Planctomycetota	0.00153	0.000311	5.1e-05	0.000227
Myxococcota	0.000767	0.001862	5.5e-05	0.000227
Sumerlaeota	0.00035	0.001129	0	0
Bdellovibrionota	0.001008	0.000253	0.000199	6e-06
Halobacterota	0.000393	0.000526	0.000966	0.001265
Thermoplasmatota	0.000226	0.000143	0.000347	0.000662
Nitrospirota	0.000405	3.2e-05	0	0.000383
Sva0485	0.00021	0	0	0
Deferribacterota	0.000261	2.6e-05	1.6e-05	2.6e-05
Elusimicrobiota	1.9e-05	0.000143	0.000164	0.000318
Synergistota	0.000405	8.4e-05	0.000175	0.000123
Crenarchaeota	0.000358	7.8e-05	0	3.9e-05
Cloacimonadota	0.000183	0.000143	8.2e-05	0.000123
RCP2-54	0.000117	0	0	0
Aenigmarchaeota	3.5e-05	0.000175	5.1e-05	1.3e-05
GAL15	8.6e-05	0	0	0
Armatimonadota	0.000148	3.2e-05	0	6e-06
Dependentiae	1.9e-05	9.1e-05	8e-06	0
Abditibacteriota	4e-06	0.00011	0	0
WPS-2	5.1e-05	0.000143	0	0
Marinimicrobia_(SAR406_clade)	0	0	0	7.1e-05
MBNT15	3.9e-05	1.3e-05	0	0
Nanoarchaeota	0	0	2.7e-05	0
Entotheonellaeota	2.7e-05	0	0	0
SAR324_clade(Marine_group_B)	2.7e-05	4.5e-05	1.2e-05	0
Halanaerobiaeota	0	0	2.3e-05	0
FCPU426	1.2e-05	2.6e-05	0	0
NB1-j	1.6e-05	0	0	0
Dadabacteria	8e-06	0	0	1.9e-05
Methylomirabilota	0	2.6e-05	0	0
Others	0.008706	0.006768	0.003944	0.0066
