# Supplementary material for: A Study on the Changing Law of Bacterial Communities in the Milk of Bactrian Camels with Subclinical Mastitis
Source: Microorganisms. 2025 Jun 15;13(6):1394. doi: 10.3390/microorganisms13061394 (PMC12196136; doi:10.3390/microorganisms13061394)
Supplement: Supplementary file 1 [file microorganisms-13-01394-s001.zip › Table S3 Relative abundance of species at the genus level.xls]

## Sheet: featureTable.group.g.relative
Taxonomy	A mastitis	A health	K mastitis	K health
Delftia	0.07575	0.184207	0.130553	0.036334
Acinetobacter	0.044551	0.005016	0.016478	0.128522
Psychrobacter	0.001176	0.001668	0.073418	0.013251
Corynebacterium	0.026551	0.034478	0.045478	0.109891
Klebsiella	0.000362	0.000662	0.002539	0.078366
Stenotrophomonas	0.047868	0.031584	0.019674	0.006262
Chryseobacterium	0.034217	0.027891	0.015586	0.012252
Moraxella	0.014496	0.01085	0.046669	0.040085
Enhydrobacter	0.025733	0.000286	0.000479	0.008371
Clostridium_sensu_stricto_12	0.034416	0.043797	0.010766	0.029598
Serratia	0.000148	0.000214	1.2e-05	0.03233
Pseudomonas	0.007955	0.028151	0.001094	0.001175
Streptococcus	0.017728	0.004095	0.025643	0.015308
Prevotella	0.002893	0.003446	0.015742	0.023109
Lysobacter	0.000837	0.001817	7e-05	0.019617
unidentified_Chloroplast	0.013667	0.013803	0.005284	0.001908
Christensenellaceae_R-7_group	0.008535	0.012985	0.023105	0.017275
Salinivibrio	0.024534	0.012641	0.007826	0.012842
Atopostipes	0.006495	0.009948	0.020983	0.010292
Enterococcus	0.003352	0.001428	0.009255	0.00085
Marinilactibacillus	0.020344	0.009007	9e-05	0.00013
Jeotgalicoccus	0.0054	0.00501	0.022194	0.008981
Clostridium_sensu_stricto_1	0.002025	0.002005	0.017046	0.00682
Macrococcus	0.007188	0	8e-06	7.1e-05
Mannheimia	0.001838	0.000467	0.010069	0.001668
Acetitomaculum	0.002083	0.00146	0.004135	0.010759
UCG-005	0.005034	0.015068	0.017175	0.006613
Salinicoccus	0.013133	0.011519	0.011619	0.00965
Rothia	0.005521	0.000766	0.010462	0.008021
Paenibacillus	0.008231	0.006911	0	3.2e-05
Bacteroides	0.009621	0.00697	0.00396	0.005425
Rikenellaceae_RC9_gut_group	0.005081	0.007528	0.012794	0.008722
Lachnospiraceae_NK3A20_group	0.001896	0.000973	0.01054	0.008391
Lactococcus	0.00519	0.000558	0.000171	0.000694
Lachnospiraceae_NK4A136_group	0.005397	0.002972	0.000308	0.00061
Alkalibacterium	0.000323	0.000539	0.006296	0.001103
Lactobacillus	0.009364	0.002122	0.000931	0.000584
Methanobrevibacter	0.001873	0.001428	0.004151	0.009144
NK4A214_group	0.003691	0.004971	0.006759	0.008365
Enteractinococcus	0.007534	0.013738	0.000627	0.000779
Paeniclostridium	0.000833	0.001317	0.010392	0.003037
Actinobacillus	0.000409	0.000655	0.007639	0.002829
Alysiella	0.002348	0.001785	0.005985	0.001901
Cloacibacterium	0.004887	0.004218	4e-06	0
Romboutsia	0.00148	0.003997	0.009882	0.006081
Altererythrobacter	0.004061	0.000779	4e-06	0
Turicibacter	0.001226	0.001421	0.005463	0.004659
Ligilactobacillus	0.003415	0.001343	0.001242	0.000753
Alistipes	0.004112	0.002959	0.003532	0.000934
Planococcus	0.003555	0.006976	0.002768	0.000604
Ruminococcus	0.00417	0.004478	0.006744	0.007145
Nocardioides	0.005085	0.007223	0.000494	0.000305
Fibrobacter	0.000479	0.000707	0.00387	0.005198
Blautia	0.001877	0.005789	0.001355	0.00231
Alloprevotella	0.002648	0.002051	0.006514	0.00268
Ornithinimicrobium	0.007067	0.004997	0.000261	0.000182
Brachybacterium	0.004766	0.004906	0.001495	0.000623
Escherichia-Shigella	0.002457	0.005795	0.001425	0.005827
Neisseria	0.004458	0.003089	0.002975	0.003219
Massilia	0.001059	0.004698	0.000561	0.000136
Faecalibacterium	0.003391	0.002829	0.000202	0.000545
Prevotellaceae_UCG-001	0.003368	0.002745	0.003204	0.004925
Devosia	0.003356	0.002849	0.000109	0.000234
Veillonella	0.000658	0.000337	0.004057	0.003342
Arthrobacter	0.004248	0.002388	0.000117	0
unidentified_Mitochondria	0.002173	0.001824	0.003002	0.000441
Proteiniclasticum	0.000136	0	0.002437	0.0005
Kocuria	0.006413	0.004731	0.003862	0.001544
Defluviitoga	0.002422	0.001966	0.000167	0.000182
Vulcaniibacterium	0.002901	0.001791	0	0
Dietzia	0.00424	0.005289	0.001581	0.001058
Oceanobacillus	0.002636	0.004698	0.000553	0.000195
Schlegelella	0.002842	0.002096	0	0
Gardnerella	0.002212	0.000578	6.2e-05	0
Treponema	0.001145	0.001564	0.00514	0.004582
Prevotella_9	0.001223	0.003641	0.000148	0.00183
Staphylococcus	0.002722	0.000707	0.001994	0.001629
Bacillus	0.005766	0.007047	0.000977	0.001713
Chelatococcus	0.002554	0.001882	0	0
Facklamia	0.001156	8.4e-05	0.005206	0.001175
CAG-352	4.3e-05	0.00011	0.000619	0.003426
Pediococcus	0.002036	0.000487	0.000164	0.000175
Ponticoccus	0.001927	0	4.7e-05	6e-06
Luteimonas	0.002574	0.002693	4.7e-05	0
Muricauda	0.001853	0	0	0
Succiniclasticum	0.000339	0.000169	0.001137	0.003076
Georgenia	0.003598	0.004932	0.000331	0.000136
Paracoccus	0.005291	0.005328	0.002457	0.001291
Bifidobacterium	0.002733	0.003939	0.001168	0.0017
Halomonas	0.001032	7.1e-05	0.002873	0.0005
Prevotellaceae_UCG-003	0.001137	0.002479	0.003909	0.003738
Planktomarina	0.001686	0	0	0
Parabacteroides	0.001955	0.00072	0.000405	0.000266
Olsenella	0.001666	0.000883	0.002223	0.002797
Akkermansia	0.003041	0.002129	0.001359	0.000318
Campylobacter	0.002554	0.000175	0.000444	0.000195
Prevotella_7	0.001748	0.00074	0.001519	0.002472
Porphyromonas	0.0013	0.000662	0.002753	0.001272
Ornithobacterium	0.000113	0.000104	0.002029	0.000701
Gemella	0.000335	0.001447	0.001596	5.8e-05
Saccharofermentans	0.000553	0.000117	0.001059	0.002297
Prevotellaceae_NK3B31_group	0.001106	0.000532	0.00079	0.002271
Solibacillus	0.001114	0.002894	0.000607	0.00026
Brevundimonas	0.002219	0.00146	0.000315	0.000123
Sphingomonas	0.001931	0.003121	0.000405	0.00035
Garicola	0.001184	2.6e-05	0.000202	0.000292
Family_XIII_AD3011_group	0.000997	0.001564	0.002589	0.002531
Butyrivibrio	2.7e-05	0.000415	0.002387	0.001428
Pedobacter	0.001156	0.002421	5.8e-05	3.2e-05
Allorhizobium-Neorhizobium-Pararhizobium-Rhizobium	0.002009	0.000389	0.000557	0.000169
Blastococcus	0.002219	0.001408	0.000199	5.8e-05
Planomicrobium	0.000475	0.003251	0	0
Marinobacter	0.000273	0	0.001382	0.000175
Gemmatimonas	0.001425	0.000545	1.9e-05	0
Globicatella	0.000452	0.000318	0.001853	0.002245
Caulobacter	0.000327	0.000493	0.000261	0.001811
Megasphaera	0.001133	0.000234	0.000238	0.000117
Prevotellaceae_UCG-004	0.000261	0.000902	0.002317	0.000857
Succinivibrionaceae_UCG-002	0	0	0.001694	0.001674
Sphingobacterium	0.001604	0.000688	0.00023	7.1e-05
Anaerovibrio	0.001001	0.000292	0.000128	3.9e-05
Microvirga	0.001094	0.001785	0	1.3e-05
Agrococcus	0.00125	0.001668	0.000113	0
Cutibacterium	0.001483	0.000753	0.000148	0.000292
UCG-002	0.00079	0.001162	0.002371	0.00096
Deinococcus	0.00118	0.001032	0.000121	0.000779
Dolosigranulum	0.000125	7.1e-05	0.00109	0.001746
Dubosiella	0.000148	0.001557	0	0
Desemzia	0.001351	0.001739	2.7e-05	1.3e-05
Yaniella	0.000175	0	0.001542	0.001648
Ureibacillus	0.000868	0	0	0
Coprococcus	0.00104	0.000435	0.00016	0.000299
Fusobacterium	0.00102	0.002459	0.001702	0.001661
Succinivibrio	0.000545	0.000642	0.001939	0.001551
Membranicola	0.000849	0.000844	4e-06	0
[Eubacterium]_ruminantium_group	0.000421	9.1e-05	0.000475	0.00148
Mobilicoccus	0.000825	3.2e-05	0.000148	5.2e-05
Anaerostipes	0.000927	0.000694	2.7e-05	0.000208
Novosphingobium	0.000269	0.000299	1.6e-05	0.001791
Monoglobus	0.00148	0.001376	0.00248	0.001032
Citricoccus	0.00146	0.002271	0	0
Jeotgalibaca	7.8e-05	0.000156	0.000915	8.4e-05
UCG-009	0.000417	0.00109	0.002106	0.000694
Flaviflexus	4.7e-05	0	0.001016	0.000798
Colidextribacter	0.000241	0.001356	0.000444	7.8e-05
Cellulomonas	0.000934	0.000753	0.000183	0
Rubellimicrobium	0.00086	0.001934	0.000101	0.000149
Oscillibacter	0.001001	0.001953	0.000973	0.000422
[Ruminococcus]_gauvreauii_group	0.00079	0.000402	0.00146	0.000967
Lysinibacillus	0.001121	0.00146	8e-06	0.00013
Mageeibacillus	0.000199	0.000162	0.001737	0.000623
Roseburia	0.000938	0.000831	0.000572	0.000487
Sporosarcina	0.00081	0.001181	0	1.3e-05
Flavobacterium	0.001168	0.00111	0.000428	0.000273
Allobaculum	8e-06	0.001155	0	0
Haemophilus	0.000191	0.001207	9.7e-05	0.000175
Methylobacterium-Methylorubrum	0.000222	0.001317	0.00028	0.000253
Pseudobutyrivibrio	0.00016	0.000299	0.000311	0.001116
[Eubacterium]_hallii_group	0.000463	0.000649	0.000884	0.00146
Roseomonas	0.000798	0.001214	8e-06	0
Phenylobacterium	0.000962	0.000162	9.3e-05	0
Aeromicrobium	0.000545	0.001447	0.00021	0.000363
Phascolarctobacterium	0.000615	0.001291	0.001585	0.000837
Neptuniibacter	0.000642	0	0	0
Aquabacterium	0.001184	5.2e-05	0.000175	0.000273
Ralstonia	0.000849	7.8e-05	0.000105	3.2e-05
Atopococcus	0.000261	0.001681	0	0
unidentified_Lachnospiraceae	0.000444	0.001324	0.000265	0.000571
Terrimonas	0.000619	7.1e-05	0.000117	0
Pantoea	0.000506	0.00133	0.000541	9.1e-05
Aliicoccus	0.000428	0.000889	0.001047	0.000435
Methanosphaera	0.00095	0.000337	0.000284	0.000889
Helcococcus	0.000483	0.000279	0.001351	0.001149
Sulfitobacter	0	0	0.000709	1.3e-05
Limosilactobacillus	0.000545	1.3e-05	0.001223	0.000169
Atopobium	0.000319	8.4e-05	0.000767	0.000993
Comamonas	0.000685	0.000169	0.000109	0
Ruminobacter	8.6e-05	0.000552	0.000541	0.001064
[Eubacterium]_nodatum_group	0.000771	0.001168	0.000736	0.000999
Pasteurella	0	0	0.00065	0.000428
Pirellula	0.000592	0	0	0
Microbacterium	0.001495	0.00109	0.000296	8.4e-05
Succinivibrionaceae_UCG-001	5.1e-05	0	0.000292	0.000947
TM7a	0.000779	0.00072	0.000662	1.3e-05
Aliidiomarina	0.000825	0.001402	0.00067	0.000188
Acholeplasma	0.000654	5.2e-05	0.000214	0.000123
Alloiococcus	0.001149	0.000201	0.000409	0.000688
Azospira	0.000572	0.000357	0	0
Niveispirillum	0.000526	0	0	0
Rhodobacter	0.000304	0.000973	4.7e-05	0.000182
Actinomyces	0.00111	0.000584	0.000483	0.000623
Sumerlaea	0.00035	0.001129	0	0
Odoribacter	0.000549	0.000149	7e-05	3.9e-05
Fusicatenibacter	7.8e-05	0.00085	0	0
Pseudoxanthomonas	0.00104	0.000636	1.9e-05	4.5e-05
Bergeyella	0.001079	0.000954	0.001293	0.000642
Enterobacter	0.001145	0.000928	0.000101	0.000182
Riemerella	0.000421	0	0.000288	0.000947
CL500-29_marine_group	0.000518	1.3e-05	0	0
Lachnospira	0.000366	0.000811	0	0.000714
Anoxybacillus	0.000471	0	0.000113	6.5e-05
[Eubacterium]_ventriosum_group	0.000101	0.000136	0.000724	0.000954
Fermentimonas	0.00051	0.000247	0.000409	0.000123
Aequorivita	0.000136	0.00109	0.000467	5.8e-05
Dialister	0.00074	0.000461	6.6e-05	0.00011
Acidovorax	0.000751	0.000565	0.000459	0.000376
Mameliella	0.000452	0	0	0
Mailhella	0.000681	0.00096	0.000405	0.000337
Tepidimicrobium	0.000448	0	0	0
Frisingicoccus	0.000144	0.000844	0.000868	0.000286
DNF00809	0.000323	0.000117	0.000915	0.000811
Tissierella	0.000195	1.3e-05	0.000491	0.000292
Methyloversatilis	0.000568	0.001175	0	0
Micrococcus	0.000604	0.00096	0.000452	8.4e-05
Adhaeribacter	0.000444	0.00072	4e-06	0
Cellulosilyticum	9.3e-05	2.6e-05	0.001012	0.000188
Clostridiisalibacter	0	0	0.00044	2.6e-05
Papillibacter	0.000448	0.000208	0.000565	0.000604
Limnobacter	0.0006	0.000149	0	0
Oribacterium	0.000105	5.8e-05	0.000549	0.000688
[Eubacterium]_xylanophilum_group	4.7e-05	0.00074	6.6e-05	0.000136
Domibacillus	7.4e-05	0.000701	0	0
SM1A02	0.000674	0	0	0
UCG-004	0.000284	0.000156	0.00023	0.000662
probable_genus_10	1.9e-05	0.000279	0.000459	0.000649
Roseovarius	0	0	0.00051	6e-06
Burkholderia-Caballeronia-Paraburkholderia	0.000428	0.00074	0.000238	0
Pontibacter	0.000954	0.000928	0	1.9e-05
GWE2-31-10	0.000382	5.8e-05	0.000121	1.3e-05
Lachnospiraceae_AC2044_group	0.00016	5.8e-05	0.000697	0.000253
Tumebacillus	0.000549	0.000474	0	0
Friedmanniella	0.000444	0.000169	0	0
Luteolibacter	0.000125	3.9e-05	0	0.00074
Anaeroplasma	6.6e-05	0.000188	0.000545	0.000883
Subdoligranulum	0.000389	0.000694	6.2e-05	0.000266
Clostridium_sensu_stricto_6	1.6e-05	2.6e-05	0.000623	0.000221
DSSF69	0.000378	0	0	0
Hydrogenophaga	0.000728	0.000136	0.000132	9.1e-05
Lachnospiraceae_UCG-010	0.000222	0.000273	0.000787	0.000435
Moryella	0.000362	0.000214	0.000284	0.000584
Pigmentiphaga	0.000487	0.000539	1.2e-05	0
Weissella	0.000109	0.000117	0.000502	0.000136
Salinimicrobium	0.00065	0.000565	0.000261	4.5e-05
[Eubacterium]_brachy_group	0.00016	0.000149	0.000709	0.000292
Anaerococcus	0.000374	5.8e-05	0.000697	0.000136
Prevotellaceae_Ga6A1_group	1.9e-05	6.5e-05	0.000238	0.000591
Rheinheimera	0.000382	0	6.6e-05	0
Nocardiopsis	0.000257	0.000616	0.000101	0.000143
Collinsella	0.000117	0.000565	0	5.8e-05
Tessaracoccus	0.000311	0.000389	0.000814	0.000363
Lachnospiraceae_XPB1014_group	0	0.000136	0.000421	0.000668
Rhodococcus	0.000405	0.000208	0.000179	4.5e-05
Natronococcus	3.5e-05	0	0.000234	0.000707
unidentified_Bacteroidales_RF16_group	0	3.2e-05	6.6e-05	0.000539
Empedobacter	0.000323	0	0	0
Thermicanus	0.000323	0	0	0
unidentified_Sphingobacteriaceae	0.000432	1.3e-05	4e-06	0
Candidatus_Stoquefichus	3.5e-05	0.000519	1.9e-05	0
Candidatus_Saccharimonas	0.000187	0.00037	0.00109	0.000428
Chthoniobacter	0.000417	9.1e-05	0	0
dgA-11_gut_group	0.000156	0.000824	0.000724	0.000123
Vibrio	0.000537	1.3e-05	9e-05	0.000402
Butyricicoccus	0.000308	0.000117	0	0
unidentified_JG30-KF-CM45	0.000759	0.000993	4.3e-05	0.000299
Streptomyces	0.000693	0.000889	0.000226	0.00026
[Eubacterium]_siraeum_group	0.000716	0.000746	0.000635	0.000162
Solirubrobacter	0.000837	0.000331	0	0
Capnocytophaga	7.4e-05	0.000558	0.000238	8.4e-05
Paucisalibacillus	0.000467	0.00026	0	0
Nesterenkonia	0.000179	0.000292	0.000436	1.9e-05
Pusillimonas	6.6e-05	0.000766	1.2e-05	0
Mogibacterium	0.000175	3.2e-05	0.000615	0.000376
Ulvibacter	7e-05	0.00098	5.8e-05	0
Nitrospira	0.000405	3.2e-05	0	0.000383
Halolactibacillus	4.7e-05	0	0.000471	1.9e-05
Desulfomicrobium	0.000506	0	0	0
Porphyrobacter	0.000288	0.000409	8.6e-05	0.000214
Leptotrichia	0.000432	0.000305	0.000666	0.000156
Candidatus_Soleaferrea	0.000335	0.000363	0.000588	0.00048
HSB_OF53-F07	1.9e-05	0	0	0.000467
unidentified_Xanthomonadaceae	0.000444	0.000571	0	0
Proteiniphilum	0.00044	1.3e-05	0.000339	0
Chitinophaga	0.000366	0.000422	0	0
Salegentibacter	0	0	0.000273	6.5e-05
Syntrophaceticus	0.000273	1.9e-05	1.9e-05	0
Pseudarcobacter	0.000269	0	1.6e-05	0
Exiguobacterium	0.000234	0.00048	0.000132	6e-06
Brevibacterium	0.000311	0.000123	0.000713	0.000169
Lachnoclostridium	0.000428	0.000175	0.000113	1.3e-05
Leucobacter	0.000397	9.1e-05	0.000214	0.000299
Verticiella	0.000304	0.000701	0	0
Methanocorpusculum	0.000238	0.000409	0.000576	0.00037
Saccharomonospora	0.000366	7.8e-05	0.000226	0.000104
Arenimonas	0.000202	0.000363	1.6e-05	0.000532
BD1-7_clade	1.2e-05	0.000435	1.6e-05	6.5e-05
Lachnospiraceae_UCG-001	0.000269	6.5e-05	0	0
Lachnospiraceae_ND3007_group	0.000121	0.000461	0.000109	0.000428
Agathobacter	0.000183	0.000292	0.000572	0.000305
Chungangia	8e-06	0.000461	0	0
Caproiciproducens	0.000257	7.8e-05	1.9e-05	5.8e-05
Sphaerochaeta	0.000276	0.000266	0.000378	0.0005
Flaviaesturariibacter	0.000234	0.000461	0	0
Azospirillum	0.000261	0	4e-06	0
Desulfovibrio	0.000397	0.000383	0.000315	0.000441
Defluviitaleaceae_UCG-011	7.4e-05	5.8e-05	0.000997	0.000402
Gracilibacillus	9.3e-05	0.000143	0.000241	3.9e-05
Vogesella	0.000245	0	0	3.9e-05
Cellvibrio	0.000397	0.000396	6.2e-05	1.9e-05
Lechevalieria	0	5.8e-05	0.000238	0
Herpetosiphon	0	2.6e-05	0.000273	0
Acetobacter	0.000249	0	0.000315	7.1e-05
Geodermatophilus	0.00037	0.00013	0	9.1e-05
Jeotgalibacillus	0	0	0.000234	0
Erysipelotrichaceae_UCG-003	0.000249	8.4e-05	0	5.2e-05
Rufibacter	0.000183	0.000506	0	0
Anaerosporobacter	5.1e-05	0	0.000339	0.000162
Sphingobium	0.000343	3.2e-05	8.2e-05	0
Rhodomicrobium	0.000222	0	0	0
Sanguibacter-Flavimobilis	0.000117	7.1e-05	0.000249	0
Chryseomicrobium	0.000491	0.000253	3.1e-05	5.8e-05
Idiomarina	4e-06	0	0.000261	0
Simplicispira	0.000362	0	7e-05	7.1e-05
Subgroup_10	0.000269	0	1.6e-05	0
unidentified_Subgroup_2	0.000218	6.5e-05	0	0
Myxococcus	4.7e-05	0.000363	0	0
unidentified_Saccharimonadales	0.000214	1.3e-05	2.7e-05	0
Dorea	0.000195	0.000454	0.000304	0.000441
Paraprevotella	0.000218	9.1e-05	0	1.9e-05
Mucispirillum	0.000261	2.6e-05	1.6e-05	2.6e-05
Rubrobacter	0.000366	0.000668	0	3.2e-05
Caviibacter	6.6e-05	8.4e-05	0.000354	0.00011
Pseudorhodobacter	0	0	0.000199	0
[Ruminococcus]_torques_group	0.000121	0.000331	0	1.3e-05
Aerococcus	0.000222	4.5e-05	0.000125	0.000318
Succinimonas	8.2e-05	0	6.6e-05	0.000324
Brumimicrobium	0	0	0.00028	1.3e-05
Chishuiella	0.000195	0	0	0
Catenisphaera	0.000195	1.3e-05	4.7e-05	9.7e-05
Peptostreptococcus	7.4e-05	9.1e-05	0.000413	0.000292
Bradyrhizobium	0.000323	0.000305	5.1e-05	5.8e-05
Shinella	0.00021	0	0	0.000201
Lachnospiraceae_UCG-009	0	5.2e-05	0.000214	0.000318
Mycobacterium	0.000354	0.000266	1.6e-05	1.9e-05
GCA-900066575	0.000152	0.000428	2.3e-05	0
Faecalibaculum	8.6e-05	0.000318	0	0
Aminobacter	0.00023	0.000247	0	0
Veillonellaceae_UCG-001	0	0	0.000152	0.000311
Marvinbryantia	7.4e-05	9.1e-05	0.000483	0.000415
Syntrophococcus	7.8e-05	5.8e-05	0.000284	0.000311
unidentified_Leptotrichiaceae	0.00014	0	0.000257	0.000234
Hydrogenophilus	0.000234	3.2e-05	0	0
Rhodanobacter	0.000183	0	0	0
Sediminibacterium	0.00021	0.000266	0.00021	0.000305
Aeromonas	0.000389	0.000175	5.5e-05	0
[Ruminococcus]_gnavus_group	0.000171	0.000305	0	0.000143
Anaerovorax	5.1e-05	0.000149	0.000241	0.000474
unidentified_Chitinophagaceae	0.000249	0.000396	0	0
Ellin6067	0.000234	7.1e-05	0	0
Actinotalea	0.000331	0.00011	0	0
Marmoricola	0.000179	0	0.000179	0
Erythrobacter	0.000175	0	2.7e-05	0
Conchiformibius	9.3e-05	0	7.4e-05	0.000363
Alkalibacillus	0	0	0.000191	8.4e-05
Ignatzschineria	0.00021	0.000402	0	0
Truepera	0.000308	0.000435	1.9e-05	6e-06
Parvibacter	7.4e-05	0	0.000249	0
Micromonospora	0.000171	0.00026	4.7e-05	0
Belliella	0.000206	0.000286	0	0
unidentified_Acetobacteraceae	0.000171	0	0	0
Alkalicoccus	0	0	0.000202	0.000461
Ammoniphilus	3.1e-05	0.000389	0	6e-06
Antricoccus	0.000109	0.000467	8.6e-05	0
Aestuariicella	4e-06	0	0.000218	0
Parasutterella	4e-06	0.000337	1.6e-05	4.5e-05
Saccharopolyspora	0.000175	0.000175	7.4e-05	0.000286
Pseudogracilibacillus	0.000195	0.0005	1.2e-05	4.5e-05
Candidatus_Nitrocosmicus	0.00021	5.8e-05	0	0
Lacticigenium	6.6e-05	0.000182	0.000444	6.5e-05
Bibersteinia	0.00016	0.00011	6.2e-05	0
Bryobacter	0.000222	7.8e-05	8e-06	6e-06
Suttonella	0.000152	1.3e-05	0.000514	0.000247
Lacticaseibacillus	0.00016	0	0	0
Megamonas	5.5e-05	0.000169	0	0.000435
Ileibacterium	0.00016	0	0	0
Hymenobacter	0.000265	9.7e-05	1.9e-05	0
YC-ZSS-LKJ147	0.000195	0.00035	0	0
Basfia	8e-06	0	0.000167	0
Ramlibacter	0.000136	0.000286	8.6e-05	0
Solobacterium	0.000226	0.000389	0.000245	0.000227
Geobacter	0.000152	0	0	0
Alkanindiges	0	0	0.000152	0
Dielma	0.000113	6e-06	0.000245	0
V9D2013_group	5.1e-05	0	0.000148	0
Lachnoanaerobaculum	0	0.000279	0	0
Nitrosospira	4.7e-05	0.00024	0	0
unidentified_Alphaproteobacteria	0.00016	1.3e-05	0	0
Fournierella	0.000144	8.4e-05	0	0
[Anaerorhabdus]_furcosa_group	7.4e-05	0.000175	0.000276	0.000175
Bhargavaea	7.8e-05	0.00024	0	0
Microlunatus	0.000175	2.6e-05	1.9e-05	0
Thiopseudomonas	1.2e-05	0.000305	6.6e-05	0
Taibaiella	0	5.8e-05	1.6e-05	0.000273
Hydrogenoanaerobacterium	9.7e-05	0.000149	0.000245	3.9e-05
Lachnospiraceae_UCG-006	0	0.000234	0	0
Craurococcus-Caldovatus	0.000234	9.7e-05	0	0
Iamia	0.000257	0.000214	4e-06	7.8e-05
Ornithinicoccus	3.1e-05	0.000227	0	0
W5053	0.000144	9.1e-05	7e-05	5.8e-05
Granulicatella	0	0.000227	0	0
Ruminofilibacter	0.000136	0	0	3.2e-05
Kurthia	0.000226	0.000162	0.000171	0
Morganella	0.000136	1.3e-05	0	0.000169
Negativibacillus	0.000171	0.000117	0.000117	0
Lactiplantibacillus	0.000156	5.2e-05	6.2e-05	3.2e-05
Lachnospiraceae_UCG-002	0.000125	0.000123	0.000311	9.1e-05
Bdellovibrio	0.000319	0.000117	5.1e-05	0
Brevibacillus	0.000191	0.000234	2.7e-05	6e-06
Oceanotoga	0	0.000221	1.6e-05	7.1e-05
Cystobacter	0	0.000221	0	0
Steroidobacter	0.000167	0	0	0
Intestinimonas	9e-05	0.000376	1.9e-05	0
Robiginitalea	0.000132	0	0	0
Reyranella	0.000136	0	0.000132	3.9e-05
Pseudolabrys	0.000132	6.5e-05	0	0
unidentified_Ruminococcaceae	0	0.000162	0.000405	0.000117
Rhodocytophaga	1.9e-05	0.000214	0	6e-06
Oligoflexus	0	3.9e-05	0.000128	0
Candidatus_Solibacter	0.000125	3.2e-05	0	0
Vagococcus	0.000125	0	0	0
Selenomonas	5.5e-05	0.000253	8.6e-05	7.8e-05
Caldicoprobacter	0.00023	0	0	9.1e-05
Helicobacter	0.000132	0.00035	7.8e-05	0.000143
Enterorhabdus	0.000195	0.000409	0.000179	8.4e-05
Sideroxydans	1.2e-05	0	0	0.000201
unidentified_Solirubrobacteraceae	0.000136	0	1.2e-05	0
Nubsella	0.000121	0	0	0
unidentified_Gaiellales	0.000121	0	0	1.9e-05
Tyzzerella	0.000214	0	3.9e-05	0
Castellaniella	0	0.000195	0	0
Amaricoccus	3.1e-05	0	0.000117	0
Pseudofulvimonas	0.000117	0.000286	0	0
Lawsonella	0.000148	0	1.2e-05	0
HN-HF0106	0.00014	0	1.6e-05	0
Lautropia	0.000167	5.8e-05	0	2.6e-05
Immundisolibacter	4e-06	0.000188	0	0
Quadrisphaera	0	0.000188	0	0
Azoarcus	0	0	0.000175	0
Ancylobacter	0.000113	0	0	0
Lachnospiraceae_NK4B4_group	0	0	0.000156	0.000266
Leptospira	0.000113	0	0	0
MND1	0.000125	9.7e-05	8e-06	1.3e-05
Thermomonas	0.000179	2.6e-05	0	1.9e-05
Clostridium_sensu_stricto_10	4.7e-05	0	0.000132	0
Peptoniphilus	9.3e-05	7.8e-05	0.00016	1.9e-05
Mesorhizobium	4.7e-05	0.000182	8e-06	0
Acetomicrobium	0.000171	0	0	0
Candidatus_Competibacter	0.000109	0	0	0
Modestobacter	0.000136	0.000357	0	0
Buchnera	8e-06	0.000175	0	0
Soehngenia	0	0	0.000105	0
Shuttleworthia	0.000144	3.9e-05	0.000113	0.000305
Luteibacter	0	0.000175	0	0
Nitrosococcus	0	0	0.000105	0
Alkaliphilus	5.5e-05	0.000253	8e-06	0
unidentified_SC-I-84	0.000121	0	0	0
unidentified_Prevotellaceae	3.5e-05	0	2.3e-05	0.000175
Aminobacterium	5.8e-05	0	0.000117	0
Thermoactinomyces	3.5e-05	3.9e-05	0.000132	0.000156
Pseudonocardia	0.000167	0.000318	7e-05	6e-06
Nitrosomonas	0.000105	4.5e-05	0	0
RB41	0.000125	0.000175	0	6e-06
Sutterella	1.6e-05	0.000175	7.8e-05	0.000104
Salinicola	0	0	0.000125	0
Arcanobacterium	0.000117	0.000169	3.9e-05	1.9e-05
IMCC26207	0.000144	0.000136	6.6e-05	0
Algoriphagus	0	3.9e-05	5.8e-05	0.000182
unidentified_AKYH767	0.000105	0	0	0
Anaerofustis	2.7e-05	0	0.000148	8.4e-05
Sphingoaurantiacus	0.000117	5.8e-05	0	0
Nannocystis	1.6e-05	0.000169	0	0
unidentified_MWH-CFBk5	0	0.000169	0	0
Cereibacter	3.5e-05	0	0.00016	0
Tepidimonas	0.000136	0.000175	0	0
Roseisolibacter	0.000101	0.00013	0	0
Paenalcaligenes	0	0.000305	1.6e-05	0
Duganella	9.7e-05	0	0	7.8e-05
Dactylosporangium	9.7e-05	2.6e-05	0	0
Lachnospiraceae_NC2004_group	9.7e-05	0	4e-06	7.8e-05
Cnuella	9.7e-05	0	0	0
Actinomadura	0.000121	0.000136	0	0
Luteococcus	0.000121	9.1e-05	0	0
Lachnospiraceae_FE2018_group	3.9e-05	0	6.6e-05	0.000162
Elusimicrobium	1.9e-05	0.000143	0.000156	0.000162
Phreatobacter	3.9e-05	8.4e-05	9.3e-05	0
Nitratireductor	9.3e-05	0	0	0
Segetibacter	1.9e-05	0.000182	0	0
Malaciobacter	0.000117	0.000214	1.9e-05	0.000143
unidentified_Gracilibacteria	0.000148	0.00013	0.000164	0.000123
Tomitella	3.1e-05	0.00026	0	0
Gaiella	8.2e-05	9.1e-05	0	0.000156
Archangium	3.5e-05	0.000156	0	0
Gemmobacter	8e-06	0.000156	0.000132	0
U29-B03	4e-06	0.000123	9.3e-05	3.9e-05
Endomicrobium	0	0	8e-06	0.000156
Trichococcus	0	0	9e-05	0
Aureimonas	1.2e-05	3.9e-05	0.000105	6e-06
Achromobacter	0	0.000149	0	0
Aquaspirillum	0.000128	0	0	0
Oceanisphaera	0	0	0.00016	0
Sinobaca	0	0	9e-05	0
Bosea	9.7e-05	0.000305	0.00014	0
Mycoplasma	0.000125	1.3e-05	4.3e-05	5.8e-05
Erysipelatoclostridium	9.7e-05	5.2e-05	4.3e-05	0
Thauera	9.7e-05	0.000104	0	0
Aliihoeflea	8.6e-05	0	5.1e-05	0
Pelagibacterium	0	0.000136	8.6e-05	0
OM60(NOR5)_clade	8e-06	0	0	0.000143
Defluviimonas	8.6e-05	0	0	0
Candidatus_Methanomethylophilus	0	0	4e-06	0.000143
Conexibacter	9e-05	0.000175	0	0
Tepidiphilus	8.2e-05	6e-06	0	0
Pelomonas	0	0.000136	0	0
[Eubacterium]_eligens_group	8.2e-05	0	0	5.2e-05
Ochrobactrum	8.2e-05	5.2e-05	0	2.6e-05
Fastidiosipila	1.9e-05	0	9.7e-05	6.5e-05
Parviterribacter	0.000109	0.000169	0	0
Erysipelotrichaceae_UCG-009	6.2e-05	0	7e-05	0.000149
Family_XIII_UCG-001	7.8e-05	0	0.000187	0.00011
Chelativorans	7.8e-05	3.2e-05	3.1e-05	0
Glutamicibacter	7e-05	7.1e-05	0.000222	0.000221
Slackia	0.000105	1.3e-05	5.1e-05	6e-06
Parvimonas	0	2.6e-05	0.000132	0.000175
A2	0	3.2e-05	7.8e-05	0
Cetobacterium	1.2e-05	3.2e-05	4e-06	0.000162
Gordonia	0.000136	0.00013	0	0
unidentified_Clostridia_vadinBB60_group	7.8e-05	0	3.9e-05	7.8e-05
UCG-012	0	0	1.6e-05	0.00013
Agromyces	7.8e-05	0	0	0
Promicromonospora	0	0.000123	8e-06	0
Geobacillus	7.4e-05	1.9e-05	0	0
Intestinibacter	0	0.000123	1.6e-05	0
Rhabdanaerobium	7.4e-05	0	0	0
Lachnospiraceae_UCG-004	0	7.8e-05	0	0.000156
Amnipila	0	1.9e-05	7.4e-05	0
Actinokineospora	7.4e-05	0	0	0
unidentified_Pseudonocardiaceae	7.4e-05	0	0	0
Ferribacterium	0	0	1.9e-05	0.000123
Variovorax	2.3e-05	0	0	0.000123
Avibacterium	1.6e-05	0.000123	0	0
Finegoldia	9e-05	2.6e-05	2.3e-05	0
Mitsuokella	8.6e-05	0	0	0
Prevotellaceae_YAB2003_group	3.1e-05	0	0.000148	0.000162
Candidatus_Nitrososphaera	7.4e-05	1.3e-05	0	0
Ornithinibacillus	3.9e-05	0.000123	7e-05	3.2e-05
Edaphobaculum	8e-06	0.000117	0	0
Alicycliphilus	0	0	0	0.000117
Cerasicoccus	1.2e-05	3.2e-05	0.000109	0
Methanosarcina	0	0.000117	0	0
Halalkalibacillus	8e-06	0	7e-05	0.000117
Halobacterium	1.9e-05	0	7e-05	0
Propioniciclava	0	0	9.3e-05	2.6e-05
Alcanivorax	2.7e-05	0	0.000128	0
Quinella	0	0.00011	2.7e-05	0.000117
Lentimicrobium	0	0.000201	2.7e-05	7.8e-05
Dongia	0.000144	6e-06	0	0
Brevirhabdus	0	0.00011	0	0
Curtobacterium	0	0.000162	2.3e-05	0
Haliea	0	0	8.6e-05	0
SWB02	1.9e-05	0	0	0.00011
unidentified_67-14	3.1e-05	0.000214	0	0
unidentified_Weeksellaceae	2.3e-05	0.00011	0	0
Litorilinea	6.6e-05	0	0	0
Sedimentibacter	2.3e-05	4.5e-05	0	0.00011
Pedomicrobium	6.6e-05	1.9e-05	0	0
Marinospirillum	0	0.00011	2.3e-05	0
Peredibacter	9.3e-05	1.9e-05	4e-06	0
Aneurinibacillus	8.2e-05	0	0	0
Methylotenera	0	0	0	0.00011
Methylophaga	0	0	3.9e-05	0.00011
Glycomyces	5.5e-05	6e-06	0.000128	0
Rubrivirga	8.6e-05	0	0	0
Candidatus_Alysiosphaera	7.4e-05	4.5e-05	0	0
Propionibacterium	3.5e-05	0	0.000132	2.6e-05
Malikia	0	0.000104	4.3e-05	0
Clostridium_sensu_stricto_3	0	0	0	0.000104
Rivicola	0	0.000104	0	6.5e-05
unidentified_F082	9.3e-05	1.3e-05	0.000109	0
Constrictibacter	6.2e-05	6e-06	0	0
Johnsonella	0	6.5e-05	0	0.000104
UCG-001	0	0.000136	5.5e-05	5.8e-05
OLB12	4e-06	4.5e-05	6.2e-05	2.6e-05
Paludibacter	0	0	6.2e-05	0
Arenibacter	0	0	5.8e-05	0
Pyramidobacter	9e-05	0	5.1e-05	7.8e-05
JGI_0001001-H03	0	9.7e-05	0	0
Rhizobacter	5.8e-05	9.1e-05	1.2e-05	0
Fictibacillus	0	9.7e-05	0	0
Alloscardovia	1.6e-05	0	0	0.00013
Allisonella	0	9.7e-05	0	0
Actinomycetospora	0.000109	1.3e-05	0	0
Psychroflexus	1.9e-05	0	0.000117	0
Skermanella	5.8e-05	5.2e-05	1.9e-05	3.2e-05
Aquipuribacter	8e-06	0	7e-05	6e-06
Echinicola	0	9.7e-05	0	0
Ideonella	5.8e-05	0	0	0
C1-B045	5.8e-05	0	1.6e-05	0
Candidatus_Microthrix	5.8e-05	0	0	0
Filifactor	7e-05	0	0.000132	5.8e-05
Oxobacter	0.000109	0	0	0
Ercella	0	0	2.3e-05	9.7e-05
Gallicola	0	0	0.000121	7.8e-05
hgcI_clade	7.8e-05	0	0	5.8e-05
Pseudoalteromonas	2.7e-05	9.7e-05	7.8e-05	1.3e-05
Abditibacterium	4e-06	0.00011	0	0
Anaeromyxobacter	7e-05	3.9e-05	0	0
Halobacillus	0	0	6.6e-05	0
Chitinivorax	5.5e-05	0	0	0
unidentified_Absconditabacteriales_(SR1)	1.6e-05	1.3e-05	0.00014	5.2e-05
Sinibacillus	5.5e-05	0	0	3.2e-05
Parapusillimonas	2.3e-05	0.000143	0	0
Syntrophomonas	0.000105	0	0	3.2e-05
Geofilum	0	0	5.5e-05	0
Antarcticibacterium	8.2e-05	8.4e-05	7e-05	0
Breznakia	2.7e-05	0	5.5e-05	0
Holdemanella	1.9e-05	1.9e-05	0	9.1e-05
Amphiplicatus	2.7e-05	0	0	0.00011
Jatrophihabitans	5.5e-05	0	0	0
Tuzzerella	0	0.000169	0	1.9e-05
Gilliamella	0	8.4e-05	0	0
Demequina	0	8.4e-05	0	0
FD2005	1.2e-05	0	8.6e-05	7.1e-05
[Eubacterium]_cellulosolvens_group	5.8e-05	0	1.9e-05	0
Peptococcus	8e-06	6e-06	0.000125	1.3e-05
unidentified_Clostridia_UCG-014	0	8.4e-05	1.6e-05	0
Providencia	4.7e-05	8.4e-05	8e-06	1.9e-05
Acidaminobacter	0	0	0	8.4e-05
Anaerocella	0	0	5.1e-05	0
Myroides	5.1e-05	1.9e-05	0	0
Rhodoferax	0	9.7e-05	0	3.9e-05
Paludicola	0	6e-06	5.1e-05	5.8e-05
[Eubacterium]_saphenum_group	1.9e-05	7.1e-05	5.1e-05	7.1e-05
unidentified_DEV007	0	0	0	8.4e-05
Candidatus_Nucleicultrix	5.1e-05	0	1.6e-05	1.3e-05
Adlercreutzia	0	0.00011	0	0
Cupriavidus	5.1e-05	0	0	0
unidentified_Oscillospiraceae	5.1e-05	3.9e-05	0	0
Flexilinea	4e-06	1.3e-05	1.2e-05	8.4e-05
Mucilaginibacter	1.2e-05	8.4e-05	0	0
Methanoculleus	4.7e-05	0	0	0
Thermobifida	4.7e-05	0	0	1.3e-05
Lipingzhangella	4.7e-05	0	0	0
Puia	4.7e-05	0	0	1.9e-05
Mariniphaga	4.7e-05	0	0	0
unidentified_Sericytochromatia	0	7.8e-05	4.7e-05	0
Brooklawnia	0	0	4.7e-05	0
unidentified_SJA-28	4.7e-05	0	0	0
Listeria	0	0	0	7.8e-05
TM7x	0	0	4.7e-05	0
Acidaminococcus	5.5e-05	0	2.7e-05	0
Sediminispirochaeta	0	0	7.8e-05	4.5e-05
Haematobacter	4.7e-05	0	0	0
Prosthecobacter	0	7.1e-05	4.7e-05	0
Dinghuibacter	0	7.8e-05	0	0
EMP-G18	0	0	2.3e-05	0.00011
Coxiella	0	7.8e-05	0	0
Yimella	1.9e-05	7.8e-05	0	5.2e-05
Polymorphobacter	4.7e-05	0	0	0
NED5E9	0	0	8e-06	7.8e-05
unidentified_[Eubacterium]_coprostanoligenes_group	4e-06	7.1e-05	8.6e-05	6.5e-05
Ohtaekwangia	3.9e-05	7.8e-05	1.6e-05	0
Irregularibacter	8e-06	0	4.7e-05	0
OM27_clade	2.3e-05	7.8e-05	0	0
Camelimonas	1.6e-05	0	4.3e-05	0
Lentilactobacillus	1.9e-05	3.2e-05	0	7.1e-05
Aquicella	0	7.1e-05	0	0
Negativicoccus	4.3e-05	0	0	0
Commensalibacter	4.3e-05	0	0	0
Bounagaea	4.3e-05	0	0	0
Ilumatobacter	5.1e-05	2.6e-05	0	7.1e-05
Pseudohongiella	0	7.1e-05	1.6e-05	0
unidentified_Rhizobiaceae	0	7.1e-05	0	0
Gracilimonas	0	7.1e-05	0	0
Pseudochrobactrum	0	7.1e-05	0	3.2e-05
unidentified_Bathyarchaeia	4.3e-05	0	0	0
Gallionella	1.2e-05	6.5e-05	4.3e-05	0
Prauserella	4.3e-05	0	0	0
unidentified_Marinimicrobia_(SAR406_clade)	0	0	0	7.1e-05
Actinophytocola	4.3e-05	0	0	0
Brochothrix	4.3e-05	0	0	0
Paeniglutamicibacter	9e-05	7.1e-05	0	0
Azohydromonas	0	0	4.3e-05	0
DSSD61	1.2e-05	0	4.3e-05	7.1e-05
Sphingopyxis	5.5e-05	1.3e-05	1.2e-05	0
Kineosporia	4.3e-05	1.3e-05	0	0
Limnohabitans	3.9e-05	3.2e-05	0	0
Wenzhouxiangella	0	6.5e-05	0	0
Pleurocapsa_PCC-7319	3.9e-05	0	0	0
Hirschia	8e-06	6.5e-05	0	0
Gilvimarinus	0	0	2.7e-05	6.5e-05
Aeriscardovia	5.5e-05	0	0	0
unidentified_MBNT15	3.9e-05	1.3e-05	0	0
Sphingorhabdus	4e-06	6.5e-05	0	4.5e-05
Holdemania	0	6.5e-05	0	0
Amphibacillus	1.6e-05	1.3e-05	1.6e-05	6.5e-05
Egicoccus	3.9e-05	0	0	0
Pseudorhodoplanes	3.9e-05	0	3.5e-05	0
Nocardia	0	1.3e-05	3.9e-05	0
Methanosaeta	0	0	0	6.5e-05
Laceyella	0	0	3.9e-05	0
DEV114	0	0	3.9e-05	0
Haloplasma	3.9e-05	0	0	0
Lentibacillus	3.9e-05	0	0	0
Methyloceanibacter	3.9e-05	0	0	0
Mesotoga	0	0	0	6.5e-05
Actinocorallia	1.2e-05	0.000117	0	0
Rikenella	0	6.5e-05	0	0
Vicingus	0	0	3.9e-05	0
Legionella	4.3e-05	0	0	5.8e-05
Luteitalea	0	6.5e-05	0	0
Planktosalinus	0	7.8e-05	0	0
Planifilum	0	6.5e-05	0	0
unidentified_Synergistaceae	0	6.5e-05	0	0
Dyadobacter	1.9e-05	6.5e-05	3.5e-05	0
unidentified_Selenomonadaceae	0	0	5.1e-05	1.9e-05
Pygmaiobacter	0	0	6.6e-05	3.2e-05
Dethiosulfatibacter	0	0	8e-06	6.5e-05
Terrisporobacter	4.3e-05	2.6e-05	3.5e-05	0
Psychrobacillus	3.5e-05	0	3.1e-05	0
Salinirepens	0	0	3.5e-05	0
Lacunisphaera	3.5e-05	0	0	0
Saccharothrix	4.7e-05	5.8e-05	0	0
Euzebya	2.3e-05	5.8e-05	0	0
Kineococcus	3.9e-05	5.8e-05	3.5e-05	0
Aestuariimicrobium	0	0	7e-05	0
Eubacterium	0	0	3.9e-05	0
Natribacillus	3.5e-05	0	0	0
Larkinella	3.5e-05	0	0	0
GKS98_freshwater_group	0	0	3.5e-05	0
Asticcacaulis	3.5e-05	0	0	0
Lachnospiraceae_FCS020_group	0	3.2e-05	3.5e-05	0
Falsirhodobacter	4e-06	0	3.5e-05	0
Noviherbaspirillum	2.7e-05	5.8e-05	0	0
Qipengyuania	3.1e-05	0	0	0
Parvibaculum	1.2e-05	0	3.1e-05	0
Acidibacter	4.7e-05	3.9e-05	0	0
Halalkalicoccus	3.1e-05	0	0	1.9e-05
Alkalibaculum	0	0	3.1e-05	0
Oceanospirillum	0	0	3.1e-05	0
Rubritalea	0	0	3.1e-05	0
unidentified_Peptostreptococcaceae	0	0	0	5.2e-05
horsej-a03	3.1e-05	0	0	2.6e-05
Yoonia-Loktanella	0	0	3.1e-05	0
Oscillospira	0	4.5e-05	3.1e-05	0
Ferrovibrio	0	0	3.1e-05	2.6e-05
Faecalitalea	2.7e-05	6e-06	3.1e-05	0
Enorma	3.1e-05	0	0	0
unidentified_S085	3.1e-05	6e-06	0	0
Ruminiclostridium	1.6e-05	0	3.1e-05	5.2e-05
Candidatus_Megaira	0	5.2e-05	0	0
Nonomuraea	0	0	3.9e-05	0
Ensifer	3.1e-05	0	0	0
Vulgatibacter	0	7.1e-05	0	0
Blastocatella	1.6e-05	8.4e-05	0	0
Hoeflea	1.9e-05	5.2e-05	0	0
Candidatus_Udaeobacter	0	5.2e-05	0	0
unidentified_Propionibacteriaceae	4e-06	0	1.2e-05	5.2e-05
Dethiobacter	0	5.2e-05	0	0
Nakamurella	3.1e-05	0	0	0
Oceanobacter	0	0	3.1e-05	0
Hafnia-Obesumbacterium	8e-06	5.2e-05	0	0
UCG-008	0	5.2e-05	0	0
Haliangium	4.7e-05	0	0	0
Ellin517	3.1e-05	0	0	0
UCG-003	3.1e-05	0	8e-06	0
UBA1819	3.5e-05	4.5e-05	1.2e-05	0
unidentified_Diplorickettsiaceae	3.1e-05	0	0	0
OM43_clade	0	5.2e-05	0	3.2e-05
SP3-e08	0	0	3.1e-05	1.3e-05
Caenimonas	1.2e-05	4.5e-05	0	0
Gemmata	2.7e-05	0	0	0
Carnobacterium	2.7e-05	3.2e-05	0	0
Oryzihumus	0	4.5e-05	0	0
Marinimicrobium	2.7e-05	1.9e-05	0	0
Acetatifactor	0	4.5e-05	0	0
Rosenbergiella	1.2e-05	4.5e-05	1.9e-05	0
Catonella	2.7e-05	0	0	5.8e-05
Trueperella	2.7e-05	0	1.9e-05	0
Virgibacillus	2.7e-05	0	0	0
Tannerella	3.1e-05	0	0	6e-06
Dokdonella	2.7e-05	0	0	0
Actinoplanes	3.9e-05	0	2.7e-05	6e-06
Kytococcus	3.9e-05	0	0	0
unidentified_Gastranaerophilales	0	0	2.3e-05	4.5e-05
unidentified_Bradymonadaceae	2.7e-05	0	0	0
Lachnobacterium	0	6.5e-05	8e-06	0
Piscibacillus	0	0	2.7e-05	0
Fluviicola	8e-06	0	2.7e-05	1.9e-05
Asteroleplasma	2.7e-05	0	1.2e-05	2.6e-05
Ignavigranum	0	0	4.7e-05	6e-06
unidentified_WPS-2	2.3e-05	4.5e-05	0	0
Coriobacteriaceae_UCG-002	0	4.5e-05	1.2e-05	1.9e-05
Polaribacter	2.7e-05	4.5e-05	0	1.9e-05
Eubacterium_	2.7e-05	0	0	6e-06
Candidatus_Actinomarina	0	0	0	4.5e-05
Nibribacter	0	4.5e-05	0	0
Thermobacillus	2.7e-05	0	0	0
Geminicoccus	0	4.5e-05	0	0
Sandaracinus	3.1e-05	0	0	0
Oceaniovalibus	0	0	2.7e-05	1.9e-05
Pajaroellobacter	2.3e-05	4.5e-05	0	0
Bauldia	3.9e-05	0	0	0
Anaerobiospirillum	2.3e-05	0	0	0
Catenibacterium	0	3.9e-05	0	0
IS-44	0	3.9e-05	0	0
Sharpea	0	0	4.3e-05	5.2e-05
Stomatobaculum	0	3.9e-05	1.9e-05	0
Rickettsia	1.2e-05	3.9e-05	0	0
Muribaculum	2.3e-05	0	0	0
unidentified_Comamonadaceae	2.3e-05	3.2e-05	0	0
Acetanaerobacterium	2.3e-05	0	0	0
Candidatus_Cloacimonas	0	3.9e-05	3.1e-05	2.6e-05
Rodentibacter	0	3.9e-05	0	0
Auricoccus-Abyssicoccus	8e-06	2.6e-05	3.1e-05	0
Aquimonas	0	0	2.3e-05	0
Halocella	0	0	2.3e-05	0
Dysgonomonas	2.3e-05	0	4e-06	0
Levilactobacillus	1.9e-05	0	2.3e-05	4.5e-05
Synergistes	2.3e-05	0	0	0
Rhodoplanes	0	3.9e-05	0	0
Kosakonia	8e-06	0	2.3e-05	0
unidentified_Enterobacterales	0	0	2.3e-05	0
Candidatus_Obscuribacter	5.1e-05	0	0	0
Wolbachia	0	3.9e-05	0	0
Motilibacter	0	3.9e-05	0	0
Cloacibacillus	2.3e-05	0	0	0
Tolumonas	0	3.9e-05	0	0
Gulosibacter	0	0	2.3e-05	0
Arcticibacter	8e-06	3.9e-05	0	0
Bordetella	2.3e-05	3.2e-05	1.9e-05	0
Longivirga	2.3e-05	0	0	0
F0332	2.3e-05	0	0	0
Patulibacter	4.7e-05	3.2e-05	0	0
Marinococcus	8e-06	0	2.3e-05	0
Arcobacter	0	0	2.3e-05	0
Denitratisoma	0	0	0	3.9e-05
Flavisolibacter	0	7.8e-05	0	0
unidentified_Rhodospirillales	0	0	1.6e-05	3.9e-05
Haloferula	1.9e-05	0	0	0
Pseudorhizobium	1.6e-05	3.2e-05	0	0
Acidothermus	1.9e-05	0	0	0
Cavicella	1.9e-05	0	0	3.2e-05
Ezakiella	0	0	2.7e-05	1.3e-05
Marinicella	0	0	0	3.2e-05
Kingella	0	0	1.9e-05	0
Fonticella	4e-06	3.2e-05	0	0
Kangiella	0	0	2.3e-05	0
Clade_Ia	0	5.2e-05	0	3.2e-05
Cohnella	1.9e-05	0	0	0
Halofilum	0	0	1.9e-05	0
Sellimonas	0	3.2e-05	0	0
DMER64	0	3.2e-05	0	0
Victivallis	8e-06	0	1.9e-05	0
Kushneria	0	0	0	3.2e-05
unidentified_Gemmatimonadaceae	1.6e-05	3.2e-05	0	0
unidentified_Kapabacteriales	4e-06	0	3.5e-05	0
Methylophilus	1.9e-05	0	0	0
Nosocomiicoccus	0	0	0	3.2e-05
Candidatus_Ovatusbacter	0	0	1.9e-05	0
unidentified_Actinomarinales	1.9e-05	0	8e-06	0
UCG-007	0	1.9e-05	2.3e-05	0
Gottschalkia	4e-06	0	4.3e-05	0
Actinospica	0	3.2e-05	0	0
Salipaludibacillus	3.5e-05	0	0	0
unidentified_A0839	1.9e-05	0	0	0
Acidipropionibacterium	0	3.2e-05	0	6e-06
unidentified_Subgroup_7	0	3.2e-05	0	0
Anaerocolumna	0	3.2e-05	0	0
Proteus	0	0	0	5.8e-05
Alcaligenes	0	3.2e-05	4e-06	0
Blastomonas	1.9e-05	3.2e-05	1.9e-05	0
Loigolactobacillus	0	0	0	3.2e-05
Murdochiella	0	0	1.6e-05	3.2e-05
Kandleria	0	3.2e-05	1.9e-05	0
Flavonifractor	0	0	3.1e-05	1.3e-05
Verruc-01	1.6e-05	0	0	0
Pseudokineococcus	4e-06	0	2.7e-05	0
Z20	1.6e-05	0	0	0
unidentified_Beijerinckiaceae	1.6e-05	0	0	0
Fretibacterium	0	0	8e-06	4.5e-05
JTB255_marine_benthic_group	0	2.6e-05	0	0
CPla-4_termite_group	1.6e-05	0	0	0
Diplosphaera	0	2.6e-05	0	0
Octadecabacter	0	0	1.6e-05	0
Woeseia	1.6e-05	0	0	0
Schwartzia	0	0	0	2.6e-05
Hyphomicrobium	1.6e-05	0	0	0
Nitriliruptor	1.6e-05	6e-06	0	0
Cyanobium_PCC-6307	1.6e-05	0	0	0
BIyi10	1.6e-05	0	0	0
Longimicrobium	1.9e-05	2.6e-05	0	0
unidentified_TRA3-20	1.6e-05	0	0	0
Filobacterium	1.2e-05	0	1.6e-05	0
Cellulosimicrobium	0	0	0	4.5e-05
Macellibacteroides	1.6e-05	0	0	0
Huakuichenia	0	2.6e-05	0	0
Actinotignum	1.6e-05	0	0	0
Uruburuella	4e-06	2.6e-05	0	0
Defluviicoccus	1.6e-05	0	0	0
Natronoarchaeum	0	0	1.6e-05	2.6e-05
Lacihabitans	1.6e-05	0	0	0
Leeuwenhoekiella	0	2.6e-05	0	0
p-1088-a5_gut_group	0	0	1.6e-05	0
Moheibacter	8e-06	2.6e-05	4e-06	1.3e-05
Cosenzaea	1.6e-05	0	0	0
Ketogulonicigenium	0	2.6e-05	0	0
Kribbella	8e-06	2.6e-05	0	0
Tundrisphaera	0	0	1.6e-05	0
Hydrogenispora	0	2.6e-05	4e-06	0
Coprobacillus	0	0	1.6e-05	0
Fructilactobacillus	1.2e-05	2.6e-05	0	0
WCHB1-32	0	0	1.6e-05	0
Klenkia	1.6e-05	0	0	0
unidentified_TK10	1.6e-05	0	0	0
Jiangella	1.6e-05	0	0	0
OLB8	1.2e-05	0	0	0
Zoogloea	1.2e-05	1.3e-05	0	0
Micropruina	0	1.9e-05	0	1.9e-05
Oceanimonas	0	1.9e-05	8e-06	0
Elizabethkingia	8e-06	0	1.2e-05	0
Ferruginibacter	0	3.9e-05	0	0
Erysipelotrichaceae_UCG-008	0	0	1.2e-05	1.3e-05
Aggregatibacter	1.2e-05	0	1.2e-05	0
Niveibacterium	1.2e-05	0	0	0
Paenochrobactrum	0	1.9e-05	0	0
Galbibacter	8e-06	0	1.2e-05	0
Clostridium_sensu_stricto_14	0	0	0	1.9e-05
Companilactobacillus	0	0	1.2e-05	0
Propionicicella	0	1.9e-05	0	0
P3OB-42	1.2e-05	0	8e-06	0
unidentified_SAR324_clade(Marine_group_B)	1.2e-05	1.3e-05	0	0
XBB1006	0	0	0	1.9e-05
Flavitalea	1.2e-05	0	0	0
Caldibacillus	1.2e-05	0	0	0
Filomicrobium	1.2e-05	0	0	0
Pseudooceanicola	0	0	1.2e-05	0
Acetoanaerobium	0	0	1.2e-05	0
Cryptosporangium	0	1.9e-05	0	0
Sulfuritalea	1.2e-05	0	0	0
Leuconostoc	1.2e-05	0	0	0
Natronorubrum	1.2e-05	0	0	0
Pseudactinotalea	1.2e-05	0	0	0
Magnetospirillum	1.2e-05	0	0	0
Anaerobacillus	1.2e-05	0	0	0
Coprobacter	0	0	0	1.9e-05
unidentified_Veillonellales-Selenomonadales	1.2e-05	0	0	0
Haloterrigena	1.2e-05	0	0	0
Candidatus_Xiphinematobacter	1.2e-05	0	0	0
CAG-56	0	1.9e-05	0	0
unidentified_Haloferacaceae	0	0	4e-06	1.9e-05
Neochlamydia	1.2e-05	0	0	0
Halapricum	0	0	1.2e-05	0
PMMR1	0	1.9e-05	0	0
Psychrilyobacter	0	1.9e-05	0	0
unidentified_UCG-010	0	0	1.9e-05	0
Jonesia	0	0	4e-06	1.9e-05
Paludibaculum	1.2e-05	0	0	0
Sulfuricella	1.2e-05	0	0	0
Halopiger	0	0	1.2e-05	0
Candidatus_Methanoperedens	0	0	0	1.9e-05
Oligella	0	0	1.2e-05	0
Belnapia	1.2e-05	0	0	0
unidentified_Microtrichales	1.2e-05	0	0	0
Halobellus	0	0	1.2e-05	0
Clostridium_sensu_stricto_2	1.2e-05	0	0	0
unidentified_Sphingomonadaceae	1.2e-05	0	0	0
hoa5-07d05_gut_group	0	0	0	1.3e-05
Abiotrophia	8e-06	0	0	0
unidentified_Anaerolineaceae	8e-06	0	0	0
Dechloromonas	8e-06	0	0	0
Confluentibacter	0	0	0	1.3e-05
Aquibacillus	0	0	8e-06	0
Thiohalomonas	8e-06	0	0	0
Sulfurimonas	8e-06	0	0	0
Crocinitomix	0	1.3e-05	0	0
Niastella	0	0	0	1.3e-05
unidentified_Acidimicrobiia	8e-06	0	0	0
Nitrolancea	8e-06	0	0	0
Spirosoma	8e-06	0	0	0
Alkalibacter	0	0	8e-06	0
Latilactobacillus	0	1.3e-05	0	0
Pelolinea	0	0	0	1.3e-05
unidentified_Ruminococcaceae_	0	1.3e-05	0	0
possible_genus_Sk018	0	0	8e-06	0
Candidatus_Amoebophilus	0	1.3e-05	0	0
Herbinix	8e-06	0	0	0
Syntrophobacter	0	0	8e-06	0
Pseudacidovorax	8e-06	0	0	0
Proteocatella	8e-06	0	0	0
Pseudanabaena_PCC-7429	8e-06	0	0	0
Amycolatopsis	0	1.3e-05	0	0
Rhodovarius	0	1.3e-05	0	0
Sandaracinobacter	0	1.3e-05	0	0
Acidipila-Silvibacterium	0	1.3e-05	0	0
Ahniella	0	1.3e-05	0	0
Leadbetterella	8e-06	0	0	0
Longispora	0	0	8e-06	0
Aridibacter	0	1.3e-05	0	0
Pectobacterium	8e-06	0	0	0
IMCC26134	8e-06	1.3e-05	0	0
Sphaerotilus	0	0	8e-06	0
unidentified_0319-6G20	8e-06	0	0	0
Rhodonellum	8e-06	0	0	0
Izimaplasma	0	0	8e-06	0
Dermabacter	0	0	8e-06	0
Planctopirus	8e-06	0	0	0
Persicirhabdus	0	0	0	1.3e-05
unidentified_Saprospiraceae	0	0	8e-06	0
Ethanoligenens	0	1.3e-05	0	0
Howardella	0	0	0	2.6e-05
Thermopolyspora	0	0	0	1.3e-05
Methanospirillum	0	0	0	1.3e-05
Halolamina	0	0	0	6e-06
Candidimonas	4e-06	0	0	0
Xanthobacter	4e-06	0	4e-06	0
Tsukamurella	0	0	0	6e-06
Sneathia	0	6e-06	0	0
Blastopirellula	4e-06	0	0	0
Stella	4e-06	0	0	0
Gluconobacter	4e-06	0	0	0
Shewanella	0	0	4e-06	0
Streptobacillus	0	0	4e-06	0
Sarcina	0	0	4e-06	0
Erysipelothrix	0	0	4e-06	0
Ketobacter	0	0	0	6e-06
Bradymonas	0	0	4e-06	0
Novibacillus	0	0	4e-06	0
Nitrincola	4e-06	0	0	0
unidentified_JGI_0000069-P22	0	0	4e-06	0
Aerosphaera	0	6e-06	0	0
Agaricicola	0	0	4e-06	0
Butyricimonas	0	6e-06	0	0
Marinactinospora	0	6e-06	0	0
Halomicrobium	0	0	4e-06	0
Natronomonas	0	0	4e-06	0
unidentified_Christensenellaceae	0	0	0	6e-06
Ellin516	4e-06	0	0	0
Rhodovastum	4e-06	6e-06	0	0
Candidatus_Methylopumilus	4e-06	0	0	0
unidentified_WWE3	4e-06	0	0	0
Rubritepida	4e-06	0	0	0
Eggerthella	0	0	0	6e-06
F0058	0	0	4e-06	0
Pir4_lineage	4e-06	0	0	0
Methylobacillus	0	6e-06	0	0
Clostridium_sensu_stricto_13	4e-06	0	0	0
Hypnocyclicus	0	0	4e-06	0
Limibaculum	0	0	4e-06	0
unidentified_Marinococcaceae	4e-06	0	0	0
unidentified_Nocardiopsaceae	0	0	4e-06	0
Others	0.19495	0.183578	0.151711	0.119009
