# Supplementary material for: A Study on the Changing Law of Bacterial Communities in the Milk of Bactrian Camels with Subclinical Mastitis
Source: Microorganisms. 2025 Jun 15;13(6):1394. doi: 10.3390/microorganisms13061394 (PMC12196136; doi:10.3390/microorganisms13061394)
Supplement: Supplementary file 1 [file microorganisms-13-01394-s001.zip › Table S4 Species-level relative abundance.xls]

## Sheet: featureTable.group.s.relative
Taxonomy	A mastitis	A health	K mastitis	K health
Corynebacterium_bovis	0	0	0.002566	0.071091
Xanthomonadaceae_bacterium_L-bf-PMW-15.1	0	0	0	0.017774
Marinilactibacillus_sp_G13.51	0.018795	0.007469	6.6e-05	6.5e-05
Clostridium_ljungdahlii	0.009987	0.010279	0.001873	0.00804
Salinicoccus_kunmingensis	0.000966	0	0.008916	0.007404
swine_fecal_bacterium_SD-Pec10	0.001363	0.000662	0.009757	0.004627
Paenibacillus_ginsengihumi	0.006187	0.006184	0	0
Mannheimia_granulomatis	0.00116	0.000299	0.005509	0.000818
Neisseria_sp_TID-16	0.003679	0.000837	0.002297	0.000565
Chryseobacterium_hominis	0.00257	0	1.9e-05	5.8e-05
Psychrobacter_celer	0	0	0.002601	0.000441
Streptococcus_parauberis	0.002118	5.2e-05	0.000101	0.000558
Acinetobacter_ursingii	0.002083	0	4e-06	0
Methanobrevibacter_ruminantium	0.000214	0.000234	0.001686	0.00392
Facklamia_tabacinasalis	0.001075	4.5e-05	0.005077	0.001116
Salinicoccus_alkaliphilus	0.002009	0.000123	0.000113	0.000162
Streptococcus_pluranimalium	0.000401	0	0.002387	0.001389
Lactobacillus_iners	0.001951	0.000344	3.1e-05	6.5e-05
Streptococcus_sp_C5I1	0.000214	0	0.003103	0.003018
Fibrobacter_sp_UWB8	0	4.5e-05	0.001803	0.000487
Rothia_sp_KSUM_10	0.000818	0.000604	0.0038	0.003284
Corynebacterium_provencense	0.000214	0	9e-05	0.002557
Actinobacillus_hominis	0.000156	0.000136	0.002873	0.001356
Veillonella_rodentium	0.000195	0.000195	0.001881	0.000655
Prevotella_ruminicola	3.9e-05	5.2e-05	0.001565	0.002051
Parabacteroides_gordonii	0.001024	0.000324	0.000136	0
bacterium_AIR-NUS-08	0.000919	0.002167	0.001079	5.2e-05
Sphingobacterium_thermophilum	0.001246	0.000402	0	0
Ruminococcus_sp	0.000175	0.000208	0.001063	0.00194
Lysobacter_deserti	0.000759	0.001681	0	0
Streptococcus_suis	0.000553	0	0.00111	0.000383
Moraxella_boevrei	0.000701	0.000266	0.001702	0.000396
Streptococcus_sp_27284-01	0.000121	0	0.001421	0.00035
Fibrobacter_succinogenes	8.2e-05	0.000136	0.000179	0.001441
Prevotella_sp_DJF_LS16	0.000787	0	0	0
Bacteroidales_bacterium_RM8	8e-06	2.6e-05	0.000537	0.001252
Lactococcus_raffinolactis	0.000732	0	0	0
Clostridiales_bacterium_canine_oral_taxon_216	0.000199	0.000162	0.001737	0.000623
Planomicrobium_glaciei	0.000311	0.002031	0	0
Phenylobacterium_hankyongense	0.000744	0	9.3e-05	0
Bacteroides_caecimuris	0.000818	1.3e-05	4.3e-05	0
bacterium_IS6	0.000642	0	0	0
Atopococcus_tabaci	0.000245	0.001681	0	0
Dietzia_maris	0.000899	0.001201	7.8e-05	0
Deinococcus_antarcticus	0.000627	9.1e-05	0	0.000162
Fibrobacter_sp_UWCM	5.8e-05	0	0.000327	0.001038
Corynebacterium_falsenii	0.000132	9.7e-05	0.000366	0.001408
Comamonas_aquatica	0.000588	0	1.9e-05	0
Oceanobacillus_luteolus	0.000436	0.001058	0	0
Bifidobacterium_longum	0.000234	0.000973	0	0.000279
Mycoplasmataceae_genomosp_P1_oral_clone_MB1_G23	0.000568	0	1.6e-05	6e-06
Streptococcus_orisasini	9.7e-05	0	0.000744	0.000558
Prevotella_aff._ruminicola_Tc2-24	8e-06	0	0.000498	0.000889
Blastococcus_aggregatus	0.000931	0.000636	0	0
Pseudoxanthomonas_sp_J35	0.000837	0.000545	0	0
Methanobrevibacter_wolinii	0.000592	0.000428	0	0.000143
Pseudomonas_thermotolerans	0.00081	0.000376	0	0
Ruminococcus_sp_ID1	0	0.000805	1.6e-05	0
Riemerella_columbina	0.000421	0	0.000288	0.000947
Treponema_porcinum	0	0	0.001055	0.000143
Fermentimonas_caenicola	0.00051	0.000247	0	0.000123
Lactobacillus_mucosae	0.000522	0	1.9e-05	2.6e-05
Coprococcus_eutactus	0.000456	1.9e-05	0	0
Lactobacillus_agilis	0	0	0.000428	9.1e-05
Lactobacillus_panis	0	0	0.000864	0
Fusobacterium_periodonticum	0	0.000681	0	0
bacterium_1_from_Psoroptes_ovis	0.000997	0.000201	0.000304	0.000578
Porphyromonas_sp_403-8	1.6e-05	5.8e-05	0.000518	0.000104
Clostridiales_bacterium_Firm_14	0	0	0.00051	0.000629
Flavobacterium_aquatile	0.000374	0	0	0
Clostridium_bornimense	1.6e-05	2.6e-05	0.000623	0.000221
Ruminococcus_flavefaciens	2.7e-05	0.000467	0.000432	0.00111
Pigmentiphaga_sp_R-4	0.000409	0.000513	0	0
Roseburia_intestinalis	0.000362	0.000318	5.8e-05	0
Aureococcus_anophagefferens	0.000339	0	0	4.5e-05
Pedobacter_sp_WF1	0.000413	0.000785	1.6e-05	0
Deinococcus_sp_Lab-1	0	5.2e-05	2.7e-05	0.000604
Prevotella_sp_HUN102	8.2e-05	0.000292	0.000802	0.000415
Neisseria_dentiae	0	0	0	0.00074
Lactobacillus_intestinalis	4.7e-05	0.000539	0	0
Ruminococcus_sp_HUN007	1.6e-05	0	0.00021	0.000688
rumen_bacterium_YS3	0	3.2e-05	6.6e-05	0.000539
Bacteroides_sartorii	0.000164	0.000649	8e-06	0
rumen_bacterium_RC-2	0	2.6e-05	0.00021	0.000545
Lactobacillus_helsingborgensis	0.000315	0	3.1e-05	0
Sphingobacterium_jejuense	0.000417	1.3e-05	4e-06	0
Treponema_saccharophilum	0	1.9e-05	0.000463	0.000201
bacterium_QTYC46b	0.000759	0.000993	4.3e-05	0.000299
Ornithobacterium_sp_OH-22767	7e-05	0.000104	0.0006	0.000675
Halolactibacillus_halophilus	4.7e-05	0	0.000471	0
Parabacteroides_goldsteinii	0.000366	5.8e-05	0.000113	0
Rhizobium_sp_BYNT3-8	0.000526	0.000169	0	5.8e-05
Christensenella_sp_Marseille-P3954	0.000319	0	1.6e-05	0
Streptococcus_devriesei	3.5e-05	0	0.00023	0.000629
Deinococcus_reticulitermitis	0.000284	0	0	0
Bacteroides_stercoris	0.000374	9.7e-05	0	0.000662
Streptococcus_ferus	3.1e-05	0	0.00053	0.000467
Syntrophaceticus_schinkii	0.000273	1.9e-05	1.2e-05	0
bacterium_A7(2010)	0	0	0.000164	0.000454
bacterium_enrichment_culture_clone_M137	0.000206	0.00013	0.000627	0.000234
Bacteroides_fragilis	0.000276	0.000195	0	0.000519
Saccharomonospora_viridis	0.000366	0	0.000117	8.4e-05
Corynebacterium_mastitidis	1.2e-05	0.000435	5.5e-05	0.000266
rumen_bacterium_NK4A65	1.2e-05	0	0.000132	0.000422
Weissella_paramesenteroides	0	0	0.000327	0.000136
Lachnospira_multipara	8e-06	0	0	0.000428
Corynebacterium_stationis	0.000113	3.2e-05	0.000276	0.000571
Lachnospiraceae_bacterium_RM5	7e-05	9.7e-05	0.000121	0.000396
Bacteroides_plebeius	0.000245	0.000286	0	0.000311
Nocardioides_sp_78	0.000202	0.000727	0	0
Fannyhessea_vaginae	0.000234	0	0	0
Gleimia_europaea	0.000276	2.6e-05	0	0
Bacteroides_caecigallinarum	0.00023	0	0	0
Pseudomonas_sp_M-01	0.00028	0	0.000393	0.000195
Neisseria_perflava	7.4e-05	0.000376	1.6e-05	0
Pyropia_haitanensis	0	0.000376	0	0
bacterium_Ellin7509	0.000218	6.5e-05	0	0
Lachnospiraceae_bacterium_TF01-11	0.000218	0	0	0
Eubacterium_uniforme	0	0	6.6e-05	0.000363
bacterium_MD2012	1.6e-05	0	0.000222	0.000376
butyrate-producing_bacterium_L2-10	0.000214	0	0	0
Clostridium_sp_Culture-54	0.000214	0.000136	6.2e-05	0
Veillonella_caviae	0	0	0.000397	5.8e-05
Corynebacterium_camporealensis	0	0	0.000347	0.00035
Fibrobacter_sp	5.1e-05	0	0.000121	0.00035
Mucispirillum_schaedleri	0.000202	2.6e-05	1.6e-05	2.6e-05
Pirellula_sp_Br1-4	0.000202	0	0	0
Streptococcus_moroccensis	0.000253	0.00011	9e-05	0.00024
Nitratireductor_sp_WW12(2011)	0.00023	0.000247	0	0
Ruminococcus_sp_N15.MGS-57	0	0.000318	0	0
bacterium_AC2043	8.6e-05	0.000506	0.000467	0.000591
Capnocytophaga_leadbetteri	1.2e-05	0.000305	0	1.3e-05
Porphyromonas_loveana	8e-06	0	0.000195	0.000182
Ruminobacter_amylophilus	8e-06	0	0.000132	0.000305
rumen_bacterium_NK2A1	0	3.9e-05	0.000117	0.000299
Streptococcus_dysgalactiae	0.000241	3.2e-05	5.1e-05	5.8e-05
Alkalibacterium_sp_53-10	7.8e-05	0.000331	0	0
Aequorivita_viscosa	0	0	0.000179	0
Neisseria_canis	9e-05	0	3.5e-05	0.000363
Alkalibacillus_salilacus	0	0	0.000191	8.4e-05
bacterium_enrichment_culture_clone_auto142_4W	0.000171	0	0	0
Prevotella_sp_BP1-145	1.6e-05	1.3e-05	0.000195	0.000292
Sphingobium_xenophagum	0.00021	3.2e-05	4.7e-05	0
Megasphaera_elsdenii	5.8e-05	0.000234	0.000175	0.000117
Clostridium_butyricum	6.2e-05	0	0.000101	0.000337
Nocardioides_furvisabuli	0	0.000273	0	5.2e-05
Pseudogracilibacillus_auburnensis	0.000121	0.0005	1.2e-05	4.5e-05
bacterium_V9D2002	0	1.3e-05	8.6e-05	0.000273
Blautia_faecis	0.000202	0	0	0
Ileibacterium_valens	0.00016	0	0	0
Bacillus_timonensis	1.6e-05	0.000266	0	0
Prevotella_sp_oral_clone_DA058	0	0.000266	0	0
Acetobacteraceae_bacterium_AaMG19	0	0.00026	0	0
Prevotella_melaninogenica	3.1e-05	0.00026	0	5.8e-05
Porphyromonas_sp_oral_clone_P4GB_100_P2	3.5e-05	1.3e-05	0.000292	3.2e-05
Pasteurella_bettyae	8e-06	0	0.000156	0
Saccharopolyspora_rectivirgula	0.00016	6e-06	7e-05	2.6e-05
Corynebacterium_variabile	0.00016	0	5.5e-05	0.000123
Haemophilus_parahaemolyticus	0	0.000253	1.2e-05	0
Brevibacterium_pityocampae	0	0	0.000148	0
bacterium_enrichment_culture_clone_D8	5.8e-05	0.000357	0	0
actinobacterium_CPCC100076	0.000144	0	0	0
bacterium	2.7e-05	0	0.000195	0.000136
Chishuiella_changwenlii	0.00014	0	0	0
Pseudomonas_sp_MYb218	0	0.000227	0	0
Psychrobacter_alimentarius	0	0	0.000261	0.000221
Corynebacterium_tuberculostearicum	0.000354	9.7e-05	0.000105	2.6e-05
Bdellovibrio_sp_W	0.000132	0	0	0
Desemzia_incerta	0	0.000396	2.7e-05	0
Fibrobacter_sp_UWH4	8e-06	0	0.000206	0.000221
Oceanotoga_sp_JC186	0	0.000221	1.6e-05	7.1e-05
Bacteroides_salanitronis	6.2e-05	0	0	0.000221
bacterium_AMSU	0.000132	0	0	0
Butyrivibrio_fibrisolvens	0	0	0.000222	0
Prevotella_brevis	0	0	0	0.000266
Neisseria_sp_10022	0	0	0.000121	0.000331
Rhodocytophaga_aerolata	0	0.000214	0	0
Eubacterium_sp_F1	3.5e-05	0	0.000167	0.000175
Ruminococcus_sp_YE281	0	0	0.000405	0.000117
Stenotrophomonas_sp_LMTZ064-91	0	0.000214	0	0
Selenomonas_sp_MCB2	0	0.000208	0	0
Rhodospirillaceae_bacterium_L34	0.000125	1.3e-05	0	0
Trichinella_pseudospiralis	0	0.000208	0	0
Ruminococcus_albus	1.2e-05	3.2e-05	9.7e-05	0.000208
Colobanthus_quitensis	0.000136	0	1.2e-05	0
Porphyromonas_pasteri	0	0.000201	0	0
Nocardioides_gilvus	6.6e-05	0.000253	0	0
Pseudomonas_saudimassiliensis	0.000156	0.000279	7.8e-05	0.000143
Flavisolibacter_sp	0.00016	3.9e-05	0	0
Gaiella_sp_EBR4-RS1	0.000121	0	0	1.9e-05
Anaeroplasma_varium	3.5e-05	0	0.000144	0.000104
Prevotella_bryantii	1.6e-05	0.000195	1.6e-05	4.5e-05
Ruminococcus_bicirculans	7.4e-05	0.000195	0	0.000123
Deinococcus_sp_G8(2015)	0.000128	0	1.2e-05	0
Megasphaera_stantonii	0.000113	0	0	0
bacterium_WCE3006	0	0.000188	6.6e-05	6.5e-05
Bacteroides_dorei	0	0.00011	0	0.000188
Suttonella_indologenes	0.000148	1.3e-05	0.000175	0.000149
Treponema_bryantii	0.000101	0	0.000109	0.000188
Corynebacterium_pilosum	1.2e-05	0.00013	0.000245	9.7e-05
Schaalia_odontolytica	9e-05	0.000247	5.8e-05	0
Blautia_obeum	2.3e-05	0.000182	0	0
Teleaulax_amphioxeia	0.000148	0	0	0
Flavobacterium_sp_CeRB005	0.000109	0	0	0
Lactobacillus_sp_AB5262	0.000109	0	0	0
Roseburia_inulinivorans	0.000226	9.7e-05	0	0.000156
Lachnospiraceae_bacterium_CG54	0	0.000182	0.000109	0.000162
Nitrosococcus_oceani	0	0	0.000105	0
bacterium_AC2042	3.5e-05	0	2.3e-05	0.000175
Atopobium_minutum	0	0	0.000105	0
Helicobacter_typhlonius	0	0.000273	0	0
bacterium_V9D2012	0	0.000136	0.000105	8.4e-05
Bifidobacterium_bifidum	0	0.00013	0	0.000175
Chryseobacterium_hispanicum	0.000105	0	0	0
Cloacibacterium_sp_canine_oral_taxon_320	0	9.7e-05	0.000101	0
Pedobacter_bauzanensis	0.000105	0.000201	0	0
Anaerococcus_octavius	0.000101	0	0	0
Cutibacterium_granulosum	0.000101	0	0	0
marine_bacterium_JK1007	0	0.000169	0	0
Bacteroidetes_bacterium_OLB10	0.000105	0	0	0
Deinococcus_aquatilis	0	0.000169	0	0
bacterium_NC2004	9.7e-05	0	4e-06	7.8e-05
Veillonella_sp_S101	0	0	0.000128	0.000156
Alistipes_putredinis	0	0.000221	0	0
Bacillus_thermoamylovorans	0.000105	0	0	0
Porphyromonas_sp_2007b	3.5e-05	6.5e-05	0.000101	0.000123
bacterium_FE2018	1.2e-05	0	6.6e-05	0.000162
Bifidobacterium_mongoliense	9.7e-05	0	0	0
Eubacterium_ruminantium	0	0	8e-06	0.000162
Parahymenobacter_deserti	9.7e-05	0	0	0
Bifissio_spartinae	9.7e-05	0	0	0
Roseburia_sp_499	0.000117	0	3.1e-05	0.000175
Roseovarius_antarcticus	0	0	0.00014	6e-06
Schrenkiella_parvula	9.3e-05	0	0	0
Weissella_jogaejeotgali	0	0	0.000121	0
Tomitella_sp	3.1e-05	0.00026	0	0
Aerococcus_christensenii	0	0	0	0.000156
Gemmobacter_intermedius	0	0.000156	6.2e-05	0
Gracilibacteria_bacterium_canine_oral_taxon_291	0.000148	0.00013	5.8e-05	0
Lactobacillus_jensenii	0.000105	0	0	0
Varibaculum_sp_Marseille-P3369	9.3e-05	0	0	0
Bacteroides_caccae	5.1e-05	0.000156	0	0
Luteimonas_marina	0.000109	0.00011	1.9e-05	0
Malaciobacter_marinus	0.000117	0.000214	1.9e-05	0.000143
Marinobacter_piscensis	0	0	9e-05	0
Bacteroides_coprocola	3.9e-05	0.000149	0	7.1e-05
Clostridium_paraputrificum	9e-05	0	0	0
Bacillus_funiculus	9e-05	0	0	0
Pseudomonas_salegens	0	0	9e-05	0
[Clostridium]_leptum	0	0.000162	0	0
Picocystis_salinarum	9e-05	0	0	0
Aquabacterium_citratiphilum	1.9e-05	1.3e-05	0	0.000149
rumen_bacterium_R-9	0	0	3.5e-05	0.000149
Devosia_glacialis	8.6e-05	0	0	0
Lactobacillus_ingluviei	0	0	8.6e-05	7.8e-05
Syntrophococcus_sucromutans	0	5.8e-05	0.000113	3.2e-05
Thauera_terpenica	8.6e-05	0	0	0
Leptotrichia_hongkongensis	8.6e-05	0	0	0
Massilia_plicata	0	0.000143	0	0
Neisseria_elongata	0	0.000136	0	0
Lachnospiraceae_bacterium_10-1	0.000136	5.8e-05	0	3.2e-05
rumen_bacterium_NK3A74	3.9e-05	0	8.2e-05	0
Lachnospiraceae_bacterium_AC2031	1.9e-05	0	1.9e-05	0.000149
Corynebacterium_afermentans	0	0	8.2e-05	0
Lachnospiraceae_bacterium_CG2	3.1e-05	0	0.000144	0.000136
Bacteroidales_bacterium_P59	0	0	1.6e-05	0.000136
Facklamia_ignava	8.2e-05	0	1.6e-05	0
Adlercreutzia_mucosicola	8.2e-05	0	0	0
bacterium_ZSGR24	0	0.000136	0	0
Deinococcus_wulumuqiensis	0	0.000149	0	0
Bacteroides_sp_Marseille-P3108	7.8e-05	0	0	0
Parabacteroides_merdae	0.000109	5.8e-05	0	0
Flavobacterium_marinum	0	2.6e-05	7.8e-05	0
Oscillibacter_sp_PC13	0	0	7.8e-05	0
Bacteroides_sp_Marseille-P3166	7.8e-05	0	0	0
Rhodococcus_corynebacterioides	9.3e-05	0	8e-06	0
Eubacterium_sp_68-3-10	0	0	7.8e-05	6e-06
Slackia_heliotrinireducens	0.000105	0	4.3e-05	6e-06
Bifidobacterium_adolescentis	1.9e-05	0.00013	0	0.00011
Lachnospiraceae_bacterium_28-4	0.000148	0	0	0
bacterium_enrichment_culture_clone_DPF35	3.9e-05	3.9e-05	0.000117	1.9e-05
bacterium_P3	0	0	8e-06	0.00013
Prevotella_sp_310-5	0	3.9e-05	0.000187	0.000169
Clostridiales_bacterium_canine_oral_taxon_260	7.8e-05	0	4e-06	7.8e-05
Alloprevotella_tannerae	0	0.000123	4e-06	0
Sphingobacterium_alimentarium	7.4e-05	6.5e-05	5.5e-05	0
Rhabdanaerobium_thermarum	7.4e-05	0	0	0
Brevibacterium_jeotgali	1.9e-05	0	9.3e-05	7.1e-05
Bacteroides_coprophilus	7.4e-05	0	0	0
Collinsella_tanakaei	0	0.000123	0	0
Streptococcus_tangierensis	1.9e-05	0	1.6e-05	0.000123
Aerococcus_suis	1.2e-05	0	0	0.000123
bacterium_	7.4e-05	1.3e-05	0.000109	0
Saccharopolyspora_rectivirgula_	7.4e-05	0	0	0
Helicobacter_ganmani	7e-05	2.6e-05	0	0
Eubacterium_sp_AB3007	0	7.1e-05	1.6e-05	0.000117
Veillonella_atypica	8.6e-05	0	4.7e-05	0
Bifidobacterium_animalis	7e-05	7.8e-05	0	0
Prevotella_bivia	7e-05	1.3e-05	0	0
Blastococcus_sp_GB5	7e-05	0	8e-06	0
Lachnospiraceae_bacterium_KH1T2	0	0	7e-05	2.6e-05
Oceanobacillus_sp_GD-1	0	0.000117	0	0
Halalkalibacillus_sp_AK98	8e-06	0	7e-05	0.000117
Arenimicrobium_luteum	6.6e-05	0.000117	0	0
Butyrivibrio_hungatei	0	0	7e-05	0
Lachnospiraceae_bacterium_RM64	0	6e-06	0	0.000117
Leptotrichia_sp_oral_clone_FP036	0	0	7.8e-05	0
Bacteroides_faecis	0	0	0	0.00011
Solirubrobacterales_bacterium_67-14	3.1e-05	0.000214	0	0
Saccharomonospora_azurea	0	7.8e-05	6.6e-05	1.9e-05
Wautersiella_sp_MBG55	0	0.00011	0	0
Comamonas_sediminis	6.6e-05	0	4e-06	0
Haliea_atlantica	0	0	8.6e-05	0
Corynebacterium_propinquum	6.6e-05	0	9e-05	0
Aneurinibacillus_soli	6.6e-05	0	0	0
Dorea_formicigenerans	0	3.9e-05	0	0.00011
Treponema_sp_RM54	0	0	5.8e-05	0.00011
Marinospirillum_minutulum	0	0.00011	2.3e-05	0
Roseomonas_frigidaquae	8e-06	0.00011	0	0
Brevirhabdus_pacifica	0	0.00011	0	0
Porphyromonadaceae_bacterium_DJF_B175	6.6e-05	1.9e-05	8e-06	3.2e-05
Glycomyces_sediminimaris	0	0	9.7e-05	0
Clostridiaceae_bacterium_SK061	0	0	6.6e-05	0
Alcaligenaceae_bacterium_SAP706.3	0	0.00011	0	0
Propionibacterium_westphaliense	0	0	0.000128	2.6e-05
bacterium_YGB2004	0	0	1.2e-05	0.00011
Dubosiella_newyorkensis	6.2e-05	4.5e-05	0	0
Bacteroidales_genomosp_P4_oral_clone_MB2_G17	0	0.000104	0	0
Bacteroidales_bacterium_Bact_22	9e-05	1.3e-05	0.000105	0
Fusobacterium_gastrosuis	0	0	7.8e-05	0
Corynebacterium_sp_ED61	4.7e-05	3.2e-05	6.2e-05	0
Clostridiaceae_bacterium_enrichment_culture_clone_12-14H	0	0	6.2e-05	0
Candidatus_Saccharibacteria_bacterium_47-87	6.2e-05	0	0	0
Actinomyces_graevenitzii	6.2e-05	4.5e-05	4e-06	0
Succinivibrio_dextrinosolvens	0	0	0	0.000104
Acetomicrobium_thermoterrenum	6.2e-05	0	0	0
Clostridium_amylolyticum	0	0	0	0.000104
Lachnospiraceae_bacterium_canine_oral_taxon_099	3.1e-05	2.6e-05	0.000117	0
Hymenobacter_sp_SAFR-023	5.8e-05	9.7e-05	0	0
Prevotella_sp	0	9.7e-05	1.2e-05	0
Ercella_succinigenes	0	0	0	9.7e-05
Arenibacter_latericius	0	0	5.8e-05	0
Acholeplasma_pleciae	0	0	5.8e-05	0
Sphingomonas_panni	5.8e-05	0	0	0
Thermomonospora_echinospora	0	9.7e-05	0	0
Tenericutes_bacterium_ADurb.Bin239	9e-05	0	0	0
Nocardioides_sp_AP3	5.1e-05	9.7e-05	0	0
Acholeplasma_laidlawii	0	0	5.8e-05	0
Haemophilus_sputorum	5.8e-05	0	0	0
Actinomyces_urogenitalis	0	1.3e-05	0.000164	0.000188
Corynebacterium_guangdongense	9.3e-05	1.3e-05	0	1.3e-05
Corynebacterium_confusum	3.5e-05	9.7e-05	2.3e-05	2.6e-05
Dialister_sp_Marseille-P5638	0	0.000117	0	0
Cereibacter_changlensis	8e-06	0	5.8e-05	0
Peptostreptococcaceae_bacterium_SK031	0	0	0.000113	0
Psychroflexus_halocasei	0	0	0.000117	0
Treponema_medium	0	0	5.8e-05	0
Bacteroides_massiliensis	0.000121	1.9e-05	0	1.9e-05
Cellvibrio_diazotrophicus	5.5e-05	0	0	0
bacterium_XBB2008	0	0	2.7e-05	9.1e-05
Glycomyces_sp_TRM_45198	5.5e-05	0	0	0
Erysipelotrichaceae_bacterium_NK3D112	1.2e-05	0	7.4e-05	2.6e-05
Pontibacter_sp_2b14	0	9.1e-05	0	0
Roseomonas_aquatica	0	9.1e-05	0	0
Corynebacterium_riegelii	0	0	7e-05	6.5e-05
Geofilum_rubicundum	0	0	5.5e-05	0
Rothia_aerolata	3.1e-05	0	5.5e-05	0
Lachnospiraceae_bacterium_DW46	0	9.1e-05	0	0
Empedobacter_sp_F-Fue-04TIIa	5.5e-05	0	0	0
Pontibacter_populi	3.5e-05	0.000143	0	0
Lachnospiraceae_bacterium_COE1	1.2e-05	9.1e-05	0	0
Tumebacillus_avium	5.5e-05	0	0	0
Prevotella_sp_109	0	8.4e-05	0	0
Pseudomonas_sp_BSs20085	0	8.4e-05	0	0
Oribacterium_sinus	5.1e-05	0	0	0
Clostridiales_bacterium_canine_oral_taxon_100	0	8.4e-05	0	0
Treponema_denticola	4e-06	0	5.1e-05	0
Peptococcus_simiae	0	0	5.1e-05	0
Moraxella_bovoculi	0	0	0	8.4e-05
bacterium_XPD1004	0	0	0	8.4e-05
Sphingobacterium_composti_Yoo_et_al._2007_non_Ten_et_al._2007	0	8.4e-05	0	0
Lachnospiraceae_bacterium_AC2012	1.2e-05	0	8.6e-05	7.1e-05
bacterium_enrichment_culture_clone_ecb21	0	9.7e-05	0	0
Verrucomicrobia_bacterium_PAORIC-16	0	0	0	8.4e-05
Vibrio_metschnikovii	5.5e-05	0	3.9e-05	7.8e-05
Sphingobacterium_composti_Ten_et_al._2007_non_Yoo_et_al._2007	5.1e-05	0	0	0
Capnocytophaga_sputigena	0	7.1e-05	5.1e-05	1.9e-05
Lachnospiraceae_bacterium_A4	4.7e-05	0	0	0
Yimella_radicis	1.9e-05	7.8e-05	0	5.2e-05
Chlorobi_bacterium_OLB5	4.7e-05	0	0	0
Bacillus_malikii	0	7.8e-05	0	0
Veillonella_montpellierensis	0	0	5.8e-05	1.3e-05
Candidatus_Saccharibacteria_bacterium_GW2011_GWC2_44_17	4.7e-05	0	8e-06	0
iron-reducing_bacterium_enrichment_culture_clone_HN70	4.7e-05	0	0.000121	0
Hyaloperonospora_arabidopsidis	0	0	4.7e-05	0
Coxiella_endosymbiont_of_Ornithodoros_marocanus	0	7.8e-05	0	0
Odoribacter_sp_Marseille-P2698	4.7e-05	0	0	0
Cyanobacteria/Melainabacteria_group_bacterium_S15B-MN24_CBMW_12	0	7.8e-05	0	0
Clostridium_luticellarii	0	7.8e-05	8e-06	6.5e-05
Lachnospiraceae_bacterium_GAM79	0	7.8e-05	0	1.9e-05
Capnocytophaga_gingivalis	0	7.8e-05	0	0
Commensalibacter_sp_AMU001	4.3e-05	0	0	0
Mesorhizobium_sp_R095	0	7.1e-05	0	0
Georgenia_sp_ICU7	2.7e-05	7.1e-05	0	0
Corynebacterium_coyleae	4.3e-05	0	0	0
bacterium_YE57	1.6e-05	0.000149	2.3e-05	1.3e-05
Brevibacterium_daeguense	4.3e-05	0	0	0
[Eubacterium]_nodatum	8e-06	0	4.7e-05	4.5e-05
Prauserella_rugosa	4.3e-05	0	0	0
Leptotrichia_wadei	0	7.1e-05	0	0
Halomonas_korlensis	4.3e-05	0	0	0
Bounagaea_algeriensis	4.3e-05	0	0	0
Lactobacillus_parafarraginis	0	0	0	7.1e-05
Selenomonas_ruminantium	4.3e-05	4.5e-05	1.6e-05	0
bacterium_YSB2008	0	0	0	7.1e-05
Pararheinheimera_texasensis	0	0	4.3e-05	0
rumen_bacterium_R-21	0	1.3e-05	6.2e-05	7.1e-05
Negativicoccus_massiliensis	4.3e-05	0	0	0
Ruminococcus_sp_FC2018	0	0	3.1e-05	7.1e-05
Treponema_sp_SF74	0	0	0	6.5e-05
Corynebacterium_kroppenstedtii	3.9e-05	0	0	0
Selenomonas_sp_oral_clone_JI021	0	0	3.9e-05	1.9e-05
Bacteroides_sp_feline_oral_taxon_308	4e-06	1.3e-05	5.1e-05	5.8e-05
Porphyrobacter_mercurialis	0	0.000117	0	0
Peptostreptococcaceae_bacterium_canine_oral_taxon_139	0	0	4.3e-05	0
bacterium_WCE2007	1.6e-05	0	3.9e-05	5.8e-05
Corynebacterium_flavescens	3.9e-05	0	0	0
Fibrobacter_sp_UWP2	0	0	3.9e-05	1.3e-05
bacterium_XPB4001	0	0	3.9e-05	1.9e-05
delta_proteobacterium_WX152	3.9e-05	1.3e-05	0	0
Brumimicrobium_sp_P99	0	0	3.9e-05	0
Staphylococcus_pettenkoferi	0	6.5e-05	0	0
Prevotellaceae_bacterium_DJF_CR25	3.9e-05	0	0	0
Prevotella_sp_DJF_CP65	3.9e-05	0	0	0
bacterium_XPD3003	0	0	5.1e-05	4.5e-05
Tissierella_sp	0	0	8e-06	6.5e-05
rumen_bacterium_enrichment_culture_clone_Y117	0	0	3.9e-05	3.9e-05
Mucilaginibacter_aquaedulcis	0	6.5e-05	0	0
Adhaeribacter_terreus	0	6.5e-05	0	0
Treponema_brennaborense	0	0	3.9e-05	0
Pseudomonas_flexibilis	2.7e-05	0	3.9e-05	0
Prevotella_corporis	5.8e-05	1.9e-05	0	0
Kineococcus_xinjiangensis	0	5.8e-05	0	0
Ruminococcaceae_bacterium_AE2021	0	0	3.5e-05	9.7e-05
Juniperus_virginiana	0	0	0	5.8e-05
Anaerovibrio_lipolyticus	3.5e-05	0	1.2e-05	1.9e-05
bacterium_XPB1013	0	0	3.5e-05	1.9e-05
Aequorivita_sp_enrichment_culture_clone_B3-5	0	0	3.1e-05	5.8e-05
Bacillus_lentus	3.5e-05	0	0	0
Clostridium_sp_Culture-27	0	5.8e-05	0	0
bacterium_AB2028	0	0	0	5.8e-05
rumen_bacterium_NC-34	0	0	3.5e-05	0
Pseudidiomarina_tainanensis	0	0	3.5e-05	0
bacterium_AD3011	0	0	3.5e-05	0
Prevotellaceae_bacterium	3.1e-05	5.8e-05	0	0
Corynebacterium_frankenforstense	3.5e-05	0	0	3.2e-05
Clostridiales_bacterium_42_27	4e-06	0	1.9e-05	5.8e-05
Gracilibacillus_halotolerans	3.5e-05	0	0	0
Aestuariimicrobium_kwangyangense	0	0	7e-05	0
Bordetella_sp_HZ20	0	0	3.5e-05	0
Mucispirillum_sp_69	3.5e-05	0	0	0
Prevotella_stercorea	0	0	0	9.1e-05
Eubacterium_sp_oral_clone_DO008	1.2e-05	5.2e-05	0	0
Capnocytophaga_granulosa	0	5.2e-05	0	0
Treponema_sp_canine_oral_taxon_201	0	0	2.3e-05	5.2e-05
Propionibacterium_sp_canine_oral_taxon_432	4e-06	0	1.2e-05	5.2e-05
Megasphaera_hexanoica	0	0	3.1e-05	0
Butyrivibrio_crossotus	0	0	6.6e-05	3.9e-05
Pedobacter_sp_MSCB-14	3.1e-05	9.1e-05	0	0
agricultural_soil_bacterium_SC-I-16	3.1e-05	0	0	0
Streptococcus_henryi	0	0	3.1e-05	0
Treponema_sp_Ru2	1.9e-05	0	8e-06	5.2e-05
Yoonia_vestfoldensis	0	0	3.1e-05	0
Parapusillimonas_granuli	0	5.2e-05	0	0
Streptococcus_caballi	0	0	3.1e-05	0
Thermomonas_brevis	3.1e-05	0	0	0
Rubritalea_sp_shu-10-MA45-1	0	0	3.1e-05	0
Nocardioides_ganghwensis	3.1e-05	0	0	0
Dorea_sp_5-2	1.9e-05	5.2e-05	0	0
Streptococcus_sp_FF10	8e-06	5.2e-05	0	0
Glycomyces_mongolensis	0	0	3.1e-05	0
Clostridiales_bacterium_CIEAF_020	3.1e-05	0	0	0
SR1_bacterium_canine_oral_taxon_369	1.6e-05	0	3.9e-05	3.2e-05
Candidatus_Syntropholuna_alkaliphila	0	5.2e-05	0	0
Enorma_phocaeensis	3.1e-05	0	0	0
Aliidiomarina_taiwanensis	3.1e-05	0	1.9e-05	0
bacterium_YC-LK-LKJ27	3.1e-05	6e-06	0	0
Clostridium_islandicum	3.1e-05	0	0	0
Asteroleplasma_anaerobium	2.7e-05	0	1.2e-05	2.6e-05
Persicaria_minor	0	4.5e-05	0	0
Blautia_sp_canine_oral_taxon_337	4e-06	0	0	4.5e-05
Virgibacillus_sp	2.7e-05	0	0	0
Limnohabitans_sp_Rim49	2.7e-05	0	0	0
Burkholderiales_bacterium_Beta_02	2.3e-05	4.5e-05	0	0
Olsenella_sp_Marseille-P2300	2.7e-05	0	0	0
Luteimonas_sp_FS43	0	4.5e-05	0	0
Chelativorans_composti	0	3.2e-05	3.1e-05	0
Actinobacillus_succinogenes	0	0	2.7e-05	0
Pseudoxanthomonas_taiwanensis	5.1e-05	0	0	4.5e-05
Marinimicrobia_bacterium_SCGC_AAA160-I06	0	0	0	4.5e-05
Aquihabitans_daechungensis	1.2e-05	4.5e-05	4e-06	0
Prevotella_salivae	2.7e-05	0	0	0
Treponema_sp_AC3	0	0	2.7e-05	4.5e-05
Ruminococcus_sp_NK3A76	0	0	3.5e-05	2.6e-05
Porphyromonas_gingivalis	2.7e-05	0	0	0
Coprococcus_catus	1.6e-05	4.5e-05	0	0
Anaerofustis_stercorihominis	0	0	3.9e-05	1.3e-05
Corynebacterium_faecale	2.7e-05	0	0	0
Actinobacillus_sp_MK-2012	0	0	2.7e-05	0
Tannerella_forsythia	3.1e-05	0	0	6e-06
Metamycoplasma_faucium	8e-06	0	0	4.5e-05
Trueperella_pyogenes	2.7e-05	0	0	0
Actinomycetales_bacterium_HO2017	2.7e-05	0	0	0
Solobacterium_moorei	2.7e-05	3.2e-05	0	0
Lachnobacterium_bovis	0	6.5e-05	8e-06	0
Fusobacterium_perfoetens	2.7e-05	0	0	0
Lancefieldella_parvula	0	0	2.7e-05	1.9e-05
Bacteroidia_bacterium_feline_oral_taxon_312	0	0	2.7e-05	0
Flavobacteriaceae_bacterium_3519-10	0	4.5e-05	0	0
Porphyromonas_bennonis	2.7e-05	0	0	0
Cellvibrio_sp_J115(2013)	2.7e-05	0	0	1.9e-05
Sandaracinus_amylolyticus	2.7e-05	0	0	0
Prevotellaceae_bacterium_Marseille-P2826	0	4.5e-05	0	0
Lachnospiraceae_bacterium_RM29	0	0	2.7e-05	0
Clostridiales_bacterium_enrichment_culture_clone_06-1235251-76	0	0	3.5e-05	0
rumen_bacterium_R-23	0	0	0	3.9e-05
Metamycoplasma_orale	0	0	2.3e-05	0
Clostridium_tertium	2.3e-05	0	0	0
Brumimicrobium_salinarum	0	0	2.3e-05	1.3e-05
Marinilactibacillus_piezotolerans	0	0	2.3e-05	0
Phalacroma_mitra	0	0	2.3e-05	0
Comamonadaceae_bacterium_OTSz_B_231	2.3e-05	0	0	0
Flavobacterium_sp_KLK-K2	2.3e-05	0	0	0
Auricoccus_indicus	8e-06	2.6e-05	3.1e-05	0
Arcticibacter_pallidicorallinus	8e-06	3.9e-05	0	0
Porphyromonas_macacae	0	0	2.3e-05	1.3e-05
Flavobacterium_sp_enrichment_culture_clone_SA_NR2_1	2.3e-05	0	1.6e-05	1.3e-05
Lactobacillus_pontis	2.3e-05	0	0	0
Paenibacillus_edaphicus	0	3.9e-05	0	0
Dialister_propionicifaciens	4.3e-05	2.6e-05	0	0
Lachnospiraceae_bacterium_CG70	0	0	0	3.9e-05
Nocardiopsis_prasina	0	3.9e-05	0	0
Idiomarina_sp	0	0	2.3e-05	0
Enterococcus_cecorum	2.3e-05	0	0	0
Chryseobacterium_frigidum	2.3e-05	0	0	0
rumen_bacterium_R-20	1.9e-05	0	0	3.9e-05
Hydrogenophaga_intermedia	0	0	2.3e-05	0
Cloacibacillus_porcorum	2.3e-05	0	0	0
Adhaeribacter_sp	0	3.9e-05	0	0
Oligoflexus_tunisiensis	0	3.9e-05	8e-06	0
Nocardioides_alkalitolerans	0	0	2.3e-05	0
Actinomadura_sputi	2.3e-05	0	0	0
Collinsella_provencensis	0	3.9e-05	0	0
Bordetella_sp_MUC8	0	3.9e-05	0	0
Prevotella_sp_R79	0	0	2.3e-05	1.3e-05
Peptoniphilus_sp_KHD5	2.3e-05	0	0	0
Bacillus_badius	0	0	2.3e-05	0
Alphaproteobacteria_bacterium_canine_oral_taxon_081	0	0	0	3.9e-05
Corynebacterium_matruchotii	1.9e-05	0	0	0
Bacteroides_sp_DSM_12148	3.5e-05	0	0	0
Prevotella_intermedia	1.6e-05	0	8e-06	3.2e-05
Candidatus_Soleaferrea_massiliensis	0	3.2e-05	0	0
Veillonella_sp_oral_taxon_780	0	0	1.9e-05	1.3e-05
Lachnospiraceae_bacterium_NK4A144	0	0	0	3.2e-05
SR1_bacterium_oral_taxon_875	0	1.3e-05	3.1e-05	0
Corynebacterium_sp_e58	1.6e-05	3.2e-05	2.7e-05	0
Nitrosomonas_sp_PY1	0	3.2e-05	0	0
Bacteroides_eggerthii	0	3.2e-05	0	0
TM7_phylum_sp_oral_clone_FR058	0	1.3e-05	1.9e-05	0
Prevotella_sp_oral_clone_P4PB_83_P2	0	3.2e-05	0	0
Sphingobacterium_bambusae	0	0	3.1e-05	0
bacterium_Ellin5012	0	3.2e-05	0	0
Eubacterium_pyruvativorans	0	3.2e-05	0	1.9e-05
Gemmatimonadetes_bacterium_LX87	0	3.2e-05	0	0
Nocardioides_dilutus	3.5e-05	0	0	0
Alphaproteobacteria_bacterium	1.9e-05	0	0	0
Bacillus_cellulosilyticus	1.9e-05	0	0	0
Deinococcus_sp_NW-56	1.9e-05	0	0	0
bacterium_enrichment_culture_clone_E33_A	0	0	0	3.2e-05
Lactobacillus_parabuchneri	0	3.2e-05	0	0
Corynebacterium_imitans	0	1.9e-05	1.9e-05	3.2e-05
Lactobacillus_buchneri	1.9e-05	0	0	0
Nocardioides_zeae	0	0	1.9e-05	0
Lachnospiraceae_bacterium_RM46	0	3.2e-05	0	0
Pseudoxanthomonas_mexicana	0	3.2e-05	0	0
Acidipropionibacterium_acidipropionici	0	3.2e-05	0	6e-06
Flavobacterium_sp_B202	0	3.2e-05	0	0
Chlorobi_bacterium_canine_oral_taxon_046	0	0	3.5e-05	0
Ignatzschineria_indica	4e-06	3.2e-05	0	0
Acidobacteria_bacterium_enrichment_culture_clone_CV-04	0	3.2e-05	0	0
Prevotella_denticola	1.9e-05	0	0	0
Campylobacter_ureolyticus	1.9e-05	0	0	0
Corynebacterium_cystitidis	0	0	1.9e-05	0
Rhodospirillaceae_bacterium	1.9e-05	0	0	0
Kandleria_vitulina	0	3.2e-05	1.9e-05	0
Patulibacter_americanus	0	3.2e-05	0	0
Salegentibacter_echinorum	0	0	1.9e-05	6.5e-05
Alloprevotella_sp_feline_oral_taxon_167	0	0	1.9e-05	1.9e-05
Olsenella_sp_Marseille-P3197	0	0	1.6e-05	0
Bifidobacterium_asteroides	1.6e-05	0	0	0
Sporosarcina_pasteurii	0	2.6e-05	0	0
Lactobacillus_helveticus	0	0	1.6e-05	0
Massilia_dura	0	2.6e-05	0	0
bacterium_TG161	1.6e-05	0	0	0
Nitriliruptor_alkaliphilus	1.6e-05	6e-06	0	0
Flavobacterium_tructae	0	0	1.6e-05	0
Ruminococcaceae_bacterium_CPB6	0	0	1.6e-05	0
Helcococcus_ovis	1.6e-05	0	0	0
Clostridium_sp_ND2	0	0	1.6e-05	0
bacterium_Ellin6543	1.6e-05	0	0	0
Terrimonas_sp_YJ03	1.6e-05	0	0	0
Corynebacterium_glutamicum	0	0	0	2.6e-05
Salinifilum_proteinilyticum	1.6e-05	0	0	0
Blastomonas_sp_P2AR16	1.6e-05	0	0	0
Veillonella_magna	0	0	2.7e-05	0
bacterium_YC-ZSS-LKJ169	1.6e-05	0	0	0
Azospirillum_sp_47_25	0	0	1.6e-05	0
Alphaproteobacteria_bacterium_	0	0	1.6e-05	0
Lactobacillus_namurensis	0	0	1.6e-05	0
Porphyromonas_canis	1.6e-05	0	0	0
Flavobacterium_ummariense	0	0	1.6e-05	0
Prevotella_loescheii	0	0	1.6e-05	0
bacterium__	1.6e-05	0	0	0
Clostridiales_bacterium_canine_oral_taxon_027	0	0	0	2.6e-05
Bacillus_coagulans	1.6e-05	0	8e-06	0
Cosenzaea_myxofaciens	1.6e-05	0	0	0
Deinococcus_sp_6.1	1.6e-05	0	0	0
Treponema_ruminis	0	0	1.2e-05	2.6e-05
rumen_bacterium_YS2	0	0	1.6e-05	0
Mannheimia_ruminalis	0	0	1.6e-05	0
Bdellovibrio_sp_ETB	0	2.6e-05	0	0
Dialister_micraerophilus	1.6e-05	0	0	0
Pedobacter_sp_WM30-14	1.6e-05	0	0	0
Bacillus_salitolerans	1.6e-05	0	0	0
Prevotella_aurantiaca	1.6e-05	0	0	0
Gemmatimonadetes_bacterium_SCN_70-22	1.6e-05	0	0	0
Actinotignum_urinale	1.6e-05	0	0	0
Chitinophaga_sp_WW1(2011)	1.6e-05	0	0	0
Clostridiales_bacterium_canine_oral_taxon_336	0	0	1.6e-05	0
Ferrovibrio_denitrificans	0	0	0	2.6e-05
Vibrio_furnissii	0	0	0	2.6e-05
Gillisia_hiemivivida	0	0	1.6e-05	0
[Clostridium]_leptum_	0	2.6e-05	0	0
cilia-associated_respiratory_bacterium_246-57	0	0	1.6e-05	0
Craurococcus_sp_HM28-1	1.6e-05	0	0	0
Veillonellaceae_bacterium_DNF00626	1.6e-05	0	0	0
Nocardioides_sp_TLA-25	1.6e-05	0	0	0
Corynebacterium_suicordis	0	0	0	2.6e-05
Porphyromonas_endodontalis	1.6e-05	0	0	0
Campylobacter_corcagiensis	0	0	1.2e-05	0
bacterium_BEL_B7	1.2e-05	0	0	0
endosymbiont_of_Naegleria_clarki	1.2e-05	0	0	0
Treponema_sp_T	0	0	0	1.9e-05
Thermoactinomyces_intermedius	0	0	0	1.9e-05
Clostridiales_bacterium_feline_oral_taxon_339	0	0	8e-06	1.9e-05
Paraprevotella_clara	0	1.3e-05	0	1.9e-05
Bacillus_thermolactis	0	0	1.2e-05	0
Selenomonas_sputigena	0	0	0	1.9e-05
Pseudomonas_formosensis	1.2e-05	0	0	1.9e-05
Roseovarius_mucosus	0	0	1.2e-05	0
Clostridiales_bacterium_canine_oral_taxon_141	0	0	8e-06	1.9e-05
Caulobacter_sp_JM6(2011)	0	1.9e-05	0	0
bacterium_enrichment_culture_clone_B30(2011)	1.2e-05	1.3e-05	0	0
Rhodococcus_coprophilus	1.9e-05	0	0	0
Gordonia_sputi	1.2e-05	0	0	0
Clostridium_magnum	0	0	0	1.9e-05
Moryella_indoligenes	1.2e-05	0	0	0
Neisseria_sp_feline_oral_taxon_352	0	0	0	1.9e-05
Streptococcus_caviae	0	0	0	1.9e-05
Zoogloea_resiniphila	1.2e-05	0	0	0
Clostridiales_bacterium_SIT13	0	0	1.2e-05	2.6e-05
Flavobacterium_sp_W2	0	1.9e-05	0	0
Candidatus_Filomicrobium_marinum	1.2e-05	0	0	0
actinobacterium_WWH12	1.2e-05	0	0	0
Bacillus_sp_BAB-4326	0	1.9e-05	0	0
Algoriphagus_sp_DSL-12	0	0	1.2e-05	0
Ignatzschineria_sp_361B3_12ESS	0	1.9e-05	0	0
bacterium_FC2014	0	0	1.2e-05	0
Sphingobium_sp_W1.09-106	1.2e-05	0	0	0
Halobium_palmae	0	0	0	1.9e-05
Leuconostoc_citreum	1.2e-05	0	0	0
Winkia_neuii	0	0	1.2e-05	0
Myroides_marinus	0	1.9e-05	0	0
Flavobacterium_sp_S4	0	0	0	1.9e-05
Clostridiales_bacterium_FK041	0	1.9e-05	0	0
bacterium_YE56	0	0	1.2e-05	0
Flavobacterium_sp_SH55	0	0	1.9e-05	0
Prevotella_veroralis	0	0	1.2e-05	0
Bacteroides_barnesiae	0	1.9e-05	0	0
Galbibacter_marinus	8e-06	0	1.2e-05	0
bacterium_YC-LK-LKJ22	1.2e-05	0	0	0
Deinococcus_humi	0	1.9e-05	0	0
bacterium_FB2012	0	1.9e-05	1.2e-05	6e-06
Bacteriovorax_sp_EPC3	0	1.9e-05	0	0
Elizabethkingia_meningoseptica	0	0	1.2e-05	0
Propionispora_sp	1.2e-05	0	0	0
Treponema_sp_9AD01	0	0	1.2e-05	0
Metamycoplasma_equirhinis	0	0	1.2e-05	0
Corynebacterium_glucuronolyticum	8e-06	1.9e-05	0	0
Sphingobacterium_populi	0	0	1.2e-05	0
Clostridium_liquoris	0	0	0	1.9e-05
Filifactor_villosus	0	0	1.2e-05	0
beta_proteobacterium_IMCC1729	1.2e-05	0	0	0
Lachnospiraceae_bacterium	0	0	1.2e-05	6e-06
Actinomyces_massiliensis	1.2e-05	0	0	0
bacterium_enrichment_culture_clone_BBMC-9	0	0	1.9e-05	0
Campylobacter_showae	0	1.9e-05	0	0
Sutterella_wadsworthensis	1.6e-05	0	0	0
Schaalia_vaccimaxillae	0	0	8e-06	1.3e-05
Derxia_sp_enrichment_culture_clone_ANA-RAS-59	8e-06	0	0	0
Capnocytophaga_ochracea	8e-06	0	0	0
Nitrosomonas_nitrosa	0	1.3e-05	0	0
Pedobacter_ureilyticus	0	0	0	1.3e-05
bacterium_YC-LK-LKJ4	8e-06	0	0	0
Bacteroides_graminisolvens	0	1.3e-05	0	0
Tissierella_creatinini	8e-06	0	0	0
Poterioochromonas_sp_DS	8e-06	0	0	0
bacterium_ND2018	0	0	8e-06	0
Clostridiales_bacterium_CIEAF_021	0	1.3e-05	0	0
Streptococcus_anginosus	8e-06	0	0	0
Alistipes_shahii	8e-06	0	0	0
Pelotomaculum_sp_DTU098	8e-06	0	0	0
Geobacter_sp_enrichment_culture_clone_VanCtr1	8e-06	0	0	0
Rhodonellum_psychrophilum	8e-06	0	0	0
Lactobacillus_ruminis	8e-06	0	0	0
Archangium_gephyra	8e-06	0	0	0
Alistipes_sp_cv1	0	1.3e-05	0	0
Deinococcus_geothermalis	0	0	8e-06	0
'Hevea_brasiliensis'_phytoplasma	0	1.3e-05	0	0
Metamycoplasma_sualvi	0	1.3e-05	0	0
bacterium_enrichment_culture_clone_SRAO_34	0	0	8e-06	0
Antarctic_bacterium_R-7515	0	1.3e-05	0	0
Ornithinimicrobium_flavum	0	0	0	1.3e-05
Porphyromonas_canoris	0	0	8e-06	0
Desulfovibrio_alaskensis	0	0	8e-06	0
Dechloromonas_sp_ECC1-pb1	8e-06	0	0	0
Peptococcus-like_sp_oral_clone_I070	8e-06	0	0	0
Aggregatibacter_segnis	0	0	8e-06	0
Polyangium_sp_CC-YHH645	4e-06	1.3e-05	0	0
Anaerococcus_vaginalis	8e-06	0	0	0
bacterium_WCE2003	0	0	8e-06	0
Zoogloea_oryzae	0	1.3e-05	0	0
Sphingobacterium_shayense	0	0	0	1.3e-05
Streptococcus_hyointestinalis	0	1.3e-05	0	0
Roseomonas_sp_L1B40	0	1.3e-05	0	0
Porphyromonas_levii	0	0	8e-06	0
Lachnospiraceae_bacterium_RM42	0	0	8e-06	0
Alistipes_finegoldii	0	1.3e-05	0	0
Aeromonas_sp_THG-FG1.2	0	0	8e-06	0
Bacteroidetes_bacterium	8e-06	0	0	0
Bacillus_niameyensis	0	6e-06	0	0
Lactobacillus_acidipiscis	0	6e-06	0	0
Absiella_dolichum	0	6e-06	0	0
Clostridium_sp_Cas15	4e-06	0	0	0
Alloprevotella_rava	4e-06	0	0	0
Marinactinospora_endophytica	0	6e-06	0	0
Agaricicola_taiwanensis	0	0	4e-06	0
Sneathia_amnii	0	6e-06	0	0
Gracilibacteria_bacterium_canine_oral_taxon_323	0	0	4e-06	0
Christensenella_sp_Marseille-P2437	0	0	0	6e-06
Facklamia_miroungae	0	0	0	6e-06
Bryobacter_aggregatus	0	0	0	6e-06
Roseomonas_wooponensis	4e-06	0	0	0
bacterium_P201	0	0	4e-06	0
Peptococcus_sp_canine_oral_taxon_334	0	0	0	6e-06
bacterium_Ellin516	4e-06	0	0	0
Dysgonomonas_capnocytophagoides	0	0	4e-06	0
[Eubacterium]_sulci	0	6e-06	0	0
Parabacteroides_sp_CT06	4e-06	0	0	0
Dongia_sp_URHE0060	0	6e-06	0	0
Nocardiopsis_kunsanensis	0	0	0	6e-06
Prevotella_pallens	4e-06	0	0	0
Bacillaceae_bacterium_BM62	4e-06	0	0	0
Clostridiales_bacterium_KA00274	4e-06	0	0	0
bacterium_enrichment_culture_clone_EBa3	4e-06	0	0	0
Jonesia_quinghaiensis	0	0	4e-06	0
Prevotella_bergensis	4e-06	0	0	0
TM7_phylum_sp_canine_oral_taxon_251	0	0	0	6e-06
Candidatus_Kapabacteria_sp_59-99	4e-06	0	0	0
Geodermatophilus_sabuli	0	0	0	6e-06
Flavobacterium_sp_WW21	0	6e-06	0	0
actinomycete_095-35	0	0	4e-06	0
Escherichia_coli	0	0	0	6e-06
Bacteroidia_bacterium_feline_oral_taxon_141	4e-06	0	0	0
Flavobacterium_sp_HWG-A1	4e-06	0	0	0
Idiomarina_indica	4e-06	0	0	0
Halobacteriales_archaeon_YIM_93588	0	0	4e-06	0
Others	0.898664	0.927851	0.903936	0.826208
