# Supplementary material for: A Study on the Changing Law of Bacterial Communities in the Milk of Bactrian Camels with Subclinical Mastitis
Source: Microorganisms. 2025 Jun 15;13(6):1394. doi: 10.3390/microorganisms13061394 (PMC12196136; doi:10.3390/microorganisms13061394)
Supplement: Supplementary file 1 [file microorganisms-13-01394-s001.zip › Table S5 alpha diversity index statistics.xls]

## Sheet: Sheet1
Table S5 alpha diversity index statistics
Breeding status	Sample_Name	chao1	dominance	goods_coverage	observed_features	pielou_e	shannon	simpson
Bactrian camel in Jimunai County	A mastitis 1	781.913	0.01	0.999	763	0.841	8.055	0.99
	A mastitis 2	819.55	0.024	1	808	0.763	7.373	0.976
	A mastitis 3	2176.7	0.051	0.998	2157	0.703	7.784	0.949
	A mastitis 4	1256.89	0.033	0.998	1211	0.67	6.865	0.967
	A mastitis 5	1168.42	0.129	0.999	1150	0.547	5.567	0.871
	A health 1	1552.65	0.009	0.999	1542	0.846	8.962	0.991
	A health 2	2201.76	0.004	0.999	2182	0.874	9.695	0.996
	A health 3	2186.52	0.008	0.999	2169	0.839	9.299	0.992
Bactrian camel in Keping County	K mastitis 1	2083.83	0.007	0.998	2050	0.829	9.116	0.993
	K mastitis 2	1760.4	0.012	0.999	1752	0.798	8.599	0.988
	K mastitis 3	1212.69	0.016	1	1205	0.773	7.911	0.984
	K mastitis 4	3437.02	0.004	0.996	3371	0.864	10.125	0.996
	K mastitis 5	2986.53	0.004	0.996	2883	0.863	9.915	0.996
	K health 1	660.5	0.205	1	655	0.471	4.409	0.795
	K health 2	852.526	0.065	1	847	0.61	5.934	0.935
	K health 3	1106.62	0.119	0.999	1097	0.618	6.246	0.881
